# Supplementary material for: CD41-deficient exosomes from non-traumatic femoral head necrosis tissues impair osteogenic differentiation and migration of mesenchymal stem cells
Source: Cell Death Dis. 2020 Apr 27;11(4):293. doi: 10.1038/s41419-020-2496-y (PMC7184624; doi:10.1038/s41419-020-2496-y)
Supplement: Supplementary file 3 — Table S2 [file 41419_2020_2496_MOESM3_ESM.xlsx]

## Sheet: Sheet1
Number	Accession to uniprot	Gene name	Protein Name	Up- or down-regulated (NTONFH-exos: NOR-exos)	Fold change (NTONFH-exos: NOR-exos)	P value	Unused	%Cov(95)	Protein Mass	Protein Length	#of Unique Peptides	#of Peptides	#of Spectra	#of Unique Spectra
1	P49747	COMP	Cartilage oligomeric matrix protein	up	19.022	4.96752e-05	52.4	58.52	82859.9	757	28	30	148	142
2	P15088	CBPA3	Mast cell carboxypeptidase A	up	18.9535	0.00152724	4.06	5.516	48669.4	417	2	2	9	9
3	P35442	TSP2	Thrombospondin-2	up	17.7795	0.00206947	10.76	8.532	129990	1172	7	7	13	13
4	Q05707	COEA1	Collagen alpha-1(XIV) chain	up	15.6651	6.17062e-13	67.86	30.18	193514	1796	41	41	200	197
5	P51884	LUM	Lumican	up	15.4685	4.62287e-08	28.98	42.6	38428.6	338	15	15	130	130
6	Q92954	PRG4	Proteoglycan 4	up	14.7574	1.92041e-05	56.18	17.88	151060	1404	35	35	127	127
7	P43652	AFAM	Afamin	up	14.131	0.019949	16.83	15.53	69068.5	599	9	9	29	29
8	P02774	VTDB	Vitamin D-binding protein	up	13.8495	0.000856192	38.33	52.95	52963	474	21	21	109	109
9	Q96PD5	PGRP2	N-acetylmuramoyl-L-alanine amidase	up	11.9469	0.0233071	11.46	15.97	62216.4	576	6	6	13	13
10	P55058	PLTP	Phospholipid transfer protein	up	11.7477	0.00214516	11.38	16.63	54738.8	493	6	6	13	13
11	P01859	IGHG2	Immunoglobulin heavy constant gamma 2	up	11.1238	0.0362074	29.62	77.61	35900.4	326	8	45	603	60
12	P51888	PRELP	Prolargin	up	10.2414	1.33525e-07	21.87	32.72	43809.4	382	11	11	84	84
13	Q14195	DPYL3	Dihydropyrimidinase-related protein 3	up	10.1098	0.00595177	28.86	46.14	61962.8	570	16	19	107	75
14	Q15063	POSTN	Periostin	up	10.0179	0.000549016	21.56	20.33	93313.2	836	11	11	29	29
15	P35555	FBN1	Fibrillin-1	up	9.92667	0	106.77	33.44	312235	2871	60	60	286	285
16	P28838	AMPL	Cytosol aminopeptidase	up	9.8972	6.97953e-12	44.44	60.12	56165.8	519	23	23	103	103
17	Q06828	FMOD	Fibromodulin	up	9.87719	0.00443529	13.12	28.46	43178.4	376	7	7	37	37
18	P08603	CFAH	Complement factor H	up	9.65635	4.95832e-05	86.1	46.71	139095	1231	42	44	211	194
19	P16112	PGCA	Aggrecan core protein	up	9.41013	0.00595275	44.55	9.921	261326	2530	30	31	193	189
20	Q01995	TAGL	Transgelin	up	9.15034	0.000325713	12.05	30.85	22610.8	201	6	6	16	15
21	O43765	SGTA	Small glutamine-rich tetratricopeptide repeat-containing protein alpha	up	9.13236	0.0301032	3.52	8.946	34062.8	313	2	2	2	2
22	P02545	LMNA	Prelamin-A/C	up	9.07869	0.0026327	17.57	19.28	74138.8	664	9	9	17	17
23	P02751	FINC	Fibronectin	up	9.07769	0	154.35	43.42	262623	2386	85	85	520	518
24	P08582	TRFM	Melanotransferrin	up	8.97755	0.0201717	10.02	12.74	80213.9	738	6	8	19	14
25	Q15661	TRYB1	Tryptase alpha/beta-1	up	8.97084	0.0126708	4.06	9.818	30514.9	275	2	2	11	11
26	P02790	HEMO	Hemopexin	up	8.9184	1.00508e-06	37.89	57.14	51676	462	23	23	155	154
27	P00367	DHE3	Glutamate dehydrogenase 1, mitochondrial	up	8.87513	2.24006e-09	48.63	53.58	61397.3	558	25	25	116	116
28	Q9NPH2	INO1	Inositol-3-phosphate synthase 1	up	8.84472	0.000722454	3.92	6.452	61067.3	558	3	3	6	6
29	Q96CX2	KCD12	BTB/POZ domain-containing protein KCTD12	up	8.83885	1.88648e-07	19.25	48.62	35700.4	325	13	13	55	55
30	P39059	COFA1	Collagen alpha-1(XV) chain	up	8.8361	0.000748049	11.6	7.277	141719	1388	8	8	16	15
31	P01009	A1AT	Alpha-1-antitrypsin	up	8.70759	2.74335e-10	59.78	63.88	46736.2	418	35	35	410	410
32	P00748	FA12	Coagulation factor XII	up	8.65659	0.0337852	5.49	7.317	67791.5	615	3	3	7	7
33	P04216	THY1	Thy-1 membrane glycoprotein	up	8.57553	0.00790141	10	26.09	17934.5	161	5	5	52	52
34	P20774	MIME	Mimecan	up	8.54939	2.49438e-05	13.13	28.52	33921.8	298	7	8	18	17
35	Q9P015	RM15	39S ribosomal protein L15, mitochondrial	up	8.54336	0.0109127	6.07	14.53	33419.5	296	3	3	6	6
36	P37802	TAGL2	Transgelin-2	up	8.49543	0.00137021	10.87	37.69	22391.4	199	6	6	18	18
37	Q92743	HTRA1	Serine protease HTRA1	up	8.44389	0.000980317	10.99	15.42	51286.4	480	6	7	28	25
38	P10915	HPLN1	Hyaluronan and proteoglycan link protein 1	up	8.4078	0.00013964	41.46	63.28	40165.2	354	29	29	79	79
39	P12277	KCRB	Creatine kinase B-type	up	8.25976	1.67507e-05	16	28.08	42643.9	381	8	8	23	23
40	P06396	GELS	Gelsolin	up	8.13455	1.02414e-06	44.98	45.14	85696.9	782	26	27	192	190
41	P05546	HEP2	Heparin cofactor 2	up	8.12557	0.000106128	20.25	24.25	57070.2	499	11	12	35	34
42	P27169	PON1	Serum paraoxonase/arylesterase 1	up	8.08304	1.88366e-06	25.56	50.42	39731	355	13	13	119	119
43	P06727	APOA4	Apolipoprotein A-IV	up	8.05583	2.87548e-13	56.95	62.37	45398.8	396	30	30	143	142
44	P07585	PGS2	Decorin	up	8.04182	3.9694e-05	20.59	35.1	39746.4	359	10	10	55	55
45	P10909	CLUS	Clusterin	up	7.99829	7.13873e-13	66.34	45.43	52494.2	449	39	39	397	397
46	O75882	ATRN	Attractin	up	7.97999	0.00012066	14.3	11.27	158536	1429	10	10	14	14
47	P07954	FUMH	Fumarate hydratase, mitochondrial	up	7.92121	0.0482382	4.46	10.78	54636.6	510	3	3	7	7
48	P01042	KNG1	Kininogen-1	up	7.8777	2.0148e-08	27.3	28.42	71957	644	15	15	72	72
49	P46821	MAP1B	Microtubule-associated protein 1B	up	7.76343	0.00353602	8.59	2.877	270632	2468	5	5	7	7
50	A0A0B4J1Y9	HV372	Immunoglobulin heavy variable 3-72	up	7.72998	0.00439247	10.69	59.66	13202.9	119	5	14	106	14
51	P36955	PEDF	Pigment epithelium-derived factor	up	7.62726	1.40724e-05	26.75	35.65	46311.7	418	15	15	78	77
52	P04004	VTNC	Vitronectin	up	7.60494	1.71873e-07	60.25	42.89	54305.1	478	34	35	304	303
53	P22891	PROZ	Vitamin K-dependent protein Z	up	7.54512	0.00205686	7.87	13.5	44743.6	400	5	5	8	8
54	P01860	IGHG3	Immunoglobulin heavy constant gamma 3	up	7.51126	0.00139365	10.76	72.94	41286.6	377	7	47	423	31
55	Q99983	OMD	Osteomodulin	up	7.49469	0.0141911	6	6.651	49491.7	421	3	3	9	9
56	Q08431	MFGM	Lactadherin	up	7.47205	7.47336e-07	26.04	53.75	43122.7	387	17	17	94	94
57	P00739	HPTR	Haptoglobin-related protein	up	7.46731	0.000512472	10	64.08	39029.3	348	8	49	380	42
58	P02765	FETUA	Alpha-2-HS-glycoprotein	up	7.36832	4.14618e-07	24.87	43.6	39324.3	367	18	18	71	71
59	P19338	NUCL	Nucleolin	up	7.32829	0.00125736	19.5	15.21	76613.9	710	10	10	20	20
60	O15335	CHAD	Chondroadherin	up	7.29561	0.000444787	20.26	39.55	40475.4	359	10	10	55	54
61	P29622	KAIN	Kallistatin	up	7.27832	0.000487712	17.61	24.12	48541.5	427	9	9	17	17
62	P48163	MAOX	NADP-dependent malic enzyme	up	7.21235	0.0258963	15.14	20.45	64149.1	572	8	8	19	19
63	P13746	1A11	HLA class I histocompatibility antigen, A-11 alpha chain	up	7.19507	0.00996862	35.86	51.51	40936.5	365	5	19	161	27
64	Q13557	KCC2D	Calcium/calmodulin-dependent protein kinase type II subunit delta	up	7.15557	1.54387e-05	19.08	28.46	56368.9	499	10	10	24	24
65	P08123	CO1A2	Collagen alpha-2(I) chain	up	7.0738	3.17079e-05	71.63	48.39	129314	1366	44	44	300	300
66	P04196	HRG	Histidine-rich glycoprotein	up	7.0419	1.64312e-08	54.58	36.76	59578	525	31	31	236	233
67	P0DOY2	IGLC2	Immunoglobulin lambda constant 2	up	7.04022	0.0219229	4	88.68	11293.5	106	2	20	473	189
68	O75369	FLNB	Filamin-B	up	7.02931	8.90486e-09	96.75	31.28	278162	2602	53	59	164	150
69	Q15369	ELOC	Elongin-C	up	6.97866	0.000872043	3.58	23.21	12473.1	112	2	2	3	3
70	P03952	KLKB1	Plasma kallikrein	up	6.96291	0.000135704	19.75	20.69	71369.2	638	11	12	25	23
71	P01011	AACT	Alpha-1-antichymotrypsin	up	6.92033	7.49803e-08	33.1	40.43	47650.4	423	20	20	87	86
72	P00751	CFAB	Complement factor B	up	6.87146	2.7955e-08	31.6	28.53	85532.3	764	16	16	78	78
73	Q9UBG0	MRC2	C-type mannose receptor 2	up	6.84963	2.79085e-06	31.24	16.09	166673	1479	18	18	59	59
74	P12110	CO6A2	Collagen alpha-2(VI) chain	up	6.8058	0.000761846	22	17.37	108579	1019	13	13	68	68
75	P22314	UBA1	Ubiquitin-like modifier-activating enzyme 1	up	6.79303	1.06361e-05	25.92	15.31	117848	1058	13	13	36	36
76	P00734	THRB	Prothrombin	up	6.77971	1.80966e-13	57.08	52.41	70036.3	622	29	29	162	162
77	O43866	CD5L	CD5 antigen-like	up	6.71533	7.46848e-10	29.2	61.38	38087.6	347	17	17	65	64
78	P05186	PPBT	Alkaline phosphatase, tissue-nonspecific isozyme	up	6.6791	8.29855e-10	30.27	42.37	57304.4	524	16	16	181	179
79	Q9BYJ0	FGFP2	Fibroblast growth factor-binding protein 2	up	6.64415	0.00321127	15.2	41.7	24580.9	223	8	8	28	28
80	P01861	IGHG4	Immunoglobulin heavy constant gamma 4	up	6.52981	0.0349865	6.97	70.03	35940.3	327	5	45	595	59
81	Q9P2E9	RRBP1	Ribosome-binding protein 1	up	6.4739	0.000954467	16.85	10.21	152456	1410	10	10	18	16
82	P40121	CAPG	Macrophage-capping protein	up	6.43964	0.00902829	10.47	21.55	38498.3	348	5	5	16	16
83	Q01518	CAP1	Adenylyl cyclase-associated protein 1	up	6.39179	7.71489e-08	30.99	43.16	51901.1	475	18	18	75	75
84	Q8IUX7	AEBP1	Adipocyte enhancer-binding protein 1	up	6.38285	0.00883116	12.08	9.154	130928	1158	6	6	10	10
85	P13611	CSPG2	Versican core protein	up	6.35667	7.895e-08	20.93	5.183	372817	3396	13	14	49	46
86	P55039	DRG2	Developmentally-regulated GTP-binding protein 2	up	6.35602	0.0347129	2.19	3.022	40746.1	364	1	1	1	1
87	P02748	CO9	Complement component C9	up	6.33786	0.000469795	56.01	56.89	63172.7	559	32	32	191	191
88	Q8NDZ4	DIA1	Deleted in autism protein 1	up	6.29829	0.00322551	6.01	9.07	49481.3	430	3	3	3	3
89	Q9Y240	CLC11	C-type lectin domain family 11 member A	up	6.27943	0.0149365	4.09	7.121	35694.4	323	2	2	8	8
90	P30457	1A66	HLA class I histocompatibility antigen, A-66 alpha chain	up	6.17436	0.00255024	8	40.55	41081.5	365	4	15	128	18
91	P21810	PGS1	Biglycan	up	6.16258	8.98067e-08	37.82	51.36	41653.7	368	23	23	190	188
92	P01871	IGHM	Immunoglobulin heavy constant mu	up	6.12925	0.000149197	158.18	75.72	49439.4	453	33	94	1260	248
93	P07225	PROS	Vitamin K-dependent protein S	up	6.12646	2.61934e-07	21.77	19.97	75121.9	676	11	11	52	52
94	Q14644	RASA3	Ras GTPase-activating protein 3	up	6.077	0.00321917	6.01	4.556	95698	834	3	3	5	5
95	Q16851	UGPA	UTP--glucose-1-phosphate uridylyltransferase	up	6.07292	1.44198e-05	51.15	52.95	56939.8	508	27	27	123	123
96	P06733	ENOA	Alpha-enolase	up	6.06924	1.00947e-08	45.99	64.52	47168.6	434	21	26	187	164
97	Q15582	BGH3	Transforming growth factor-beta-induced protein ig-h3	up	6.04773	1.27308e-08	33.9	34.85	74680.2	683	18	18	52	51
98	P40939	ECHA	Trifunctional enzyme subunit alpha, mitochondrial	up	6.04702	1.80213e-10	54.79	45.22	82999	763	28	28	113	113
99	P24821	TENA	Tenascin	up	6.03819	1.56415e-08	35.49	13.36	240851	2201	21	21	42	42
100	P13797	PLST	Plastin-3	up	6.02525	0.000184145	12.06	20.95	70810.4	630	8	10	33	20
101	P15104	GLNA	Glutamine synthetase	up	5.97628	7.70911e-05	20.48	31.9	42064.1	373	12	12	35	35
102	P36871	PGM1	Phosphoglucomutase-1	up	5.89611	0.00315002	22.86	27.4	61448.6	562	12	12	24	24
103	Q6YHK3	CD109	CD109 antigen	up	5.86935	0.0131699	17.46	9.896	161688	1445	9	9	21	21
104	P80723	BASP1	Brain acid soluble protein 1	up	5.82615	0.000643686	16.2	61.67	22693.2	227	10	10	45	45
105	P05198	IF2A	Eukaryotic translation initiation factor 2 subunit 1	up	5.7867	0.0154745	3.83	9.524	36111.8	315	3	3	3	3
106	P00558	PGK1	Phosphoglycerate kinase 1	up	5.74216	3.35115e-07	29.52	47.96	44614.4	417	15	15	101	100
107	P01876	IGHA1	Immunoglobulin heavy constant alpha 1	up	5.70745	4.62249e-06	67.8	64.02	37654.3	353	26	40	319	240
108	P05091	ALDH2	Aldehyde dehydrogenase, mitochondrial	up	5.70228	3.15487e-10	32.8	33.27	56380.9	517	15	16	87	79
109	P02766	TTHY	Transthyretin	up	5.689	0.000277349	14.07	60.54	15886.9	147	10	10	51	51
110	Q16698	DECR	2,4-dienoyl-CoA reductase, mitochondrial	up	5.65172	0.00235104	8.85	18.81	36067.4	335	5	5	10	10
111	P11047	LAMC1	Laminin subunit gamma-1	up	5.64742	9.47345e-07	46.49	19.76	177601	1609	23	23	83	83
112	P05452	TETN	Tetranectin	up	5.56572	0.00265615	6	12.38	22536.7	202	3	3	3	3
113	P02452	CO1A1	Collagen alpha-1(I) chain	up	5.56126	2.12021e-06	114.62	57.99	138941	1464	65	66	657	615
114	Q15149	PLEC	Plectin	up	5.54104	0	146.37	23.21	531786	4684	85	86	232	230
115	P0DOX2	IGA2	Immunoglobulin alpha-2 heavy chain	up	5.52525	0.00134523	21.82	53.63	48932.8	455	13	33	224	102
116	P01008	ANT3	Antithrombin-III	up	5.51847	0.000195108	24.26	35.56	52601.9	464	13	13	59	59
117	Q99715	COCA1	Collagen alpha-1(XII) chain	up	5.50089	6.78568e-13	84.34	21.81	333144	3063	49	49	117	115
118	P10451	OSTP	Osteopontin	up	5.4847	0.0106175	6.02	14.65	35422.4	314	3	3	6	6
119	P00750	TPA	Tissue-type plasminogen activator	up	5.45539	0.0120964	6.32	6.584	62916.5	562	3	3	7	7
120	P01833	PIGR	Polymeric immunoglobulin receptor	up	5.44626	0.00257446	12.95	13.61	83282.9	764	7	7	15	15
121	Q4V9L6	TM119	Transmembrane protein 119	up	5.44585	0.00987394	6	16.61	29202.6	283	3	3	42	42
122	P12109	CO6A1	Collagen alpha-1(VI) chain	up	5.35256	4.45753e-07	36.54	23.35	108529	1028	19	19	87	87
123	Q12805	FBLN3	EGF-containing fibulin-like extracellular matrix protein 1	up	5.34911	7.85736e-05	16.21	27.18	54640.1	493	8	8	19	19
124	Q13011	ECH1	Delta(3,5)-Delta(2,4)-dienoyl-CoA isomerase, mitochondrial	up	5.33627	1.96458e-05	17.77	30.18	35815.8	328	9	9	25	25
125	P12111	CO6A3	Collagen alpha-3(VI) chain	up	5.29304	4.44089e-15	138.05	29.34	343667	3177	76	76	271	270
126	P29692	EF1D	Elongation factor 1-delta	up	5.26653	0.00637494	9.21	23.13	31121.6	281	5	5	11	11
127	P21333	FLNA	Filamin-A	up	5.26619	0	165.39	45.75	280738	2647	86	91	412	400
128	O14976	GAK	Cyclin-G-associated kinase	up	5.24606	0.0476628	3.96	1.754	143189	1311	2	2	4	4
129	P14618	KPYM	Pyruvate kinase PKM	up	5.24321	1.38904e-09	77.06	70.43	57936.4	531	41	43	330	298
130	O14579	COPE	Coatomer subunit epsilon	up	5.2131	0.000357847	23.88	48.38	34481.6	308	14	14	40	40
131	O75339	CILP1	Cartilage intermediate layer protein 1	up	5.20448	9.53567e-06	18.55	8.615	132564	1184	9	9	38	38
132	O75874	IDHC	Isocitrate dehydrogenase [NADP] cytoplasmic	up	5.15846	0.00027984	23.7	36.96	46659	414	13	14	30	26
133	P02747	C1QC	Complement C1q subcomponent subunit C	up	5.15113	0.00194654	17.42	32.24	25773.6	245	10	11	47	46
134	Q3SY69	AL1L2	Mitochondrial 10-formyltetrahydrofolate dehydrogenase	up	5.11735	0.0366691	12.51	9.967	101745	923	6	7	9	8
135	P07360	CO8G	Complement component C8 gamma chain	up	5.08705	5.10544e-05	14.33	40.1	22277.3	202	7	7	41	41
136	P07355	ANXA2	Annexin A2	up	5.07484	2.22045e-14	85.14	77.88	38603.6	339	51	51	692	686
137	Q13561	DCTN2	Dynactin subunit 2	up	5.0248	0.000731802	25.27	34.41	44230.7	401	13	13	44	44
138	P04179	SODM	Superoxide dismutase [Mn], mitochondrial	up	5.01483	0.0237517	5.17	16.67	24750	222	3	3	11	11
139	P02652	APOA2	Apolipoprotein A-II	up	4.98068	3.18896e-06	27.41	72	11174.9	100	19	19	56	56
140	Q16610	ECM1	Extracellular matrix protein 1	up	4.9535	0.00260386	9.95	18.52	60673.6	540	6	6	9	9
141	P18428	LBP	Lipopolysaccharide-binding protein	up	4.93507	0.00838971	13.05	17.05	53383	481	7	7	29	29
142	P35542	SAA4	Serum amyloid A-4 protein	up	4.91221	0.000579052	10.17	40	14746.5	130	5	6	77	76
143	O43854	EDIL3	EGF-like repeat and discoidin I-like domain-containing protein 3	up	4.80879	0.0088568	11.65	19.17	53764.5	480	7	7	15	15
144	P18669	PGAM1	Phosphoglycerate mutase 1	up	4.8068	0.00395061	9.31	25.59	28803.7	254	5	5	12	12
145	P06748	NPM	Nucleophosmin	up	4.79205	0.0025213	6	19.05	32574.8	294	3	3	14	14
146	P05166	PCCB	Propionyl-CoA carboxylase beta chain, mitochondrial	up	4.7861	0.00076812	32.25	46.01	58215.1	539	17	17	47	47
147	O14791	APOL1	Apolipoprotein L1	up	4.7854	0.00037761	14.16	30.9	43973.8	398	10	11	32	31
148	O60687	SRPX2	Sushi repeat-containing protein SRPX2	up	4.75108	0.0117524	6	9.032	52971.4	465	3	3	9	9
149	P67936	TPM4	Tropomyosin alpha-4 chain	up	4.68173	0.0197388	21.34	31.85	28521.5	248	6	12	32	13
150	P0DOX5	IGG1	Immunoglobulin gamma-1 heavy chain	up	4.67048	3.65175e-06	117.44	75.5	49328.5	449	32	83	970	380
151	Q15113	PCOC1	Procollagen C-endopeptidase enhancer 1	up	4.6357	9.27314e-05	12.83	23.61	47972.1	449	7	7	30	30
152	Q99439	CNN2	Calponin-2	up	4.60184	0.00258388	10.02	20.39	33696.9	309	5	5	9	9
153	P49419	AL7A1	Alpha-aminoadipic semialdehyde dehydrogenase	up	4.57607	0.0145128	8.75	11.87	58486.7	539	5	5	10	10
154	P12955	PEPD	Xaa-Pro dipeptidase	up	4.56519	0.041263	6.5	11.36	54547.8	493	4	4	6	6
155	P19971	TYPH	Thymidine phosphorylase	up	4.45859	0.000761693	15.28	24.9	49955	482	9	9	17	17
156	Q8TF66	LRC15	Leucine-rich repeat-containing protein 15	up	4.42145	5.1507e-05	19.21	25.47	64365.5	581	10	10	32	32
157	P06312	KV401	Immunoglobulin kappa variable 4-1	up	4.41147	0.02715	12.2	57.02	13379.9	121	7	8	63	57
158	P09211	GSTP1	Glutathione S-transferase P	up	4.39721	0.00106916	15.58	57.14	23355.6	210	8	8	51	51
159	P27487	DPP4	Dipeptidyl peptidase 4	up	4.3694	0.00084793	24.52	17.75	88277.9	766	13	13	33	33
160	P46782	RS5	40S ribosomal protein S5	up	4.36688	0.0382785	8.49	31.86	22876.2	204	6	6	16	16
161	O95445	APOM	Apolipoprotein M	up	4.3283	0.00939513	7.89	15.96	21253.1	188	4	4	15	15
162	P36269	GGT5	Glutathione hydrolase 5 proenzyme	up	4.32229	0.00012289	35.74	42.49	62260.7	586	23	23	186	186
163	Q12884	SEPR	Prolyl endopeptidase FAP	up	4.29847	0.00040408	22.93	23.55	87711.8	760	13	13	26	26
164	Q16658	FSCN1	Fascin	up	4.2812	8.79343e-05	13.7	18.46	54529.5	493	7	7	15	15
165	Q16555	DPYL2	Dihydropyrimidinase-related protein 2	up	4.22755	4.38318e-06	41.35	55.24	62293.1	572	18	21	125	93
166	P67809	YBOX1	Nuclease-sensitive element-binding protein 1	up	4.22343	0.00392395	6.58	26.23	35924.1	324	5	5	10	10
167	P27635	RL10	60S ribosomal protein L10	up	4.22208	0.0283006	7.84	28.04	24603.7	214	5	5	9	9
168	Q9NTJ4	MA2C1	Alpha-mannosidase 2C1	up	4.21714	0.0053485	21.93	15.58	115834	1040	11	11	22	22
169	P02649	APOE	Apolipoprotein E	up	4.20904	0.00109193	57.93	79.81	36153.8	317	32	32	452	450
170	P09871	C1S	Complement C1s subcomponent	up	4.20232	2.76707e-07	37.38	36.34	76683.9	688	19	19	119	119
171	Q14624	ITIH4	Inter-alpha-trypsin inhibitor heavy chain H4	up	4.14873	2.37553e-06	40.39	27.2	103357	930	21	21	95	95
172	O43707	ACTN4	Alpha-actinin-4	up	4.13929	1.62651e-08	34.66	45.99	104853	911	19	34	167	90
173	Q16181	2019-09-07	Septin-7	up	4.13478	0.000413031	14.05	17.39	50679.7	437	7	7	21	11
174	Q09666	AHNK	Neuroblast differentiation-associated protein AHNAK	up	4.13424	0	216.83	43.82	629098	5890	137	138	398	390
175	Q9BT40	INP5K	Inositol polyphosphate 5-phosphatase K	up	4.13292	0.0341946	2.05	3.348	51089.8	448	1	1	1	1
176	P19367	HXK1	Hexokinase-1	up	4.13052	1.38008e-08	29.32	19.96	102485	917	14	16	29	26
177	P35858	ALS	Insulin-like growth factor-binding protein complex acid labile subunit	up	4.12319	0.0231204	10.5	14.88	66034.1	605	6	6	13	13
178	P01031	CO5	Complement C5	up	4.11173	2.44249e-15	80.43	33.23	188304	1676	43	43	153	152
179	P04259	K2C6B	Keratin, type II cytoskeletal 6B	up	4.10646	0.034377	2.01	7.624	60066.5	564	1	4	17	2
180	P49327	FAS	Fatty acid synthase	up	4.10454	0	167.15	46.67	273424	2511	93	93	560	560
181	Q9NNX6	CD209	CD209 antigen	up	4.10136	0.0161825	16.1	25.5	45774.6	404	8	8	14	14
182	Q15036	SNX17	Sorting nexin-17	up	4.08967	0.00233692	4.7	10.43	52900.8	470	3	3	3	3
183	Q99798	ACON	Aconitate hydratase, mitochondrial	up	4.0539	0.00532565	8.4	9.487	85424.7	780	5	5	9	8
184	Q12905	ILF2	Interleukin enhancer-binding factor 2	up	4.02729	0.0166316	5.62	10.51	43061.8	390	3	3	9	9
185	P04433	KV311	Immunoglobulin kappa variable 3-11	up	4.01564	0.0252552	2.26	35.65	12575	115	1	5	50	8
186	O75636	FCN3	Ficolin-3	up	3.99573	0.0113811	13.4	38.46	32902.7	299	9	9	39	38
187	O60493	SNX3	Sorting nexin-3	up	3.99002	0.0184595	5.37	22.22	18762.2	162	3	3	5	5
188	Q04917	1433F	14-3-3 protein eta	up	3.96881	0.0302256	4.78	19.92	28218.4	246	3	7	31	6
189	P04003	C4BPA	C4b-binding protein alpha chain	up	3.91667	0.00125877	49.17	42.71	67032.6	597	25	25	221	219
190	Q08380	LG3BP	Galectin-3-binding protein	up	3.89719	7.77148e-07	34.26	33.5	65330.3	585	19	19	121	121
191	O75390	CISY	Citrate synthase, mitochondrial	up	3.89426	0.0101644	10.02	16.52	51712	466	5	5	14	14
192	P07996	TSP1	Thrombospondin-1	up	3.88131	3.35907e-06	19.71	13.16	129382	1170	11	11	29	28
193	P26038	MOES	Moesin	up	3.87164	0.000557009	57.02	50.26	67819.6	577	21	30	167	105
194	Q8TCU6	PREX1	Phosphatidylinositol 3,4,5-trisphosphate-dependent Rac exchanger 1 protein	up	3.86884	0.0202923	4.02	1.567	186202	1659	2	2	4	4
195	Q96IY4	CBPB2	Carboxypeptidase B2	up	3.86433	0.0340123	6.1	8.511	48423.8	423	3	3	10	10
196	P36957	ODO2	Dihydrolipoyllysine-residue succinyltransferase component of 2-oxoglutarate dehydrogenase complex, mitochondrial	up	3.82596	0.000124287	24.85	32.23	48754.9	453	14	14	55	55
197	P06576	ATPB	ATP synthase subunit beta, mitochondrial	up	3.82555	3.23195e-09	37.95	53.12	56559.4	529	19	19	123	121
198	P06756	ITAV	Integrin alpha-V	up	3.81931	1.89015e-05	47.66	30.44	116037	1048	25	25	77	76
199	P29401	TKT	Transketolase	up	3.77564	3.16456e-06	29.05	34.67	67876.9	623	16	16	69	69
200	P02533	K1C14	Keratin, type I cytoskeletal 14	up	3.75671	0.0380887	4.26	7.839	51561.1	472	2	4	12	6
201	P25311	ZA2G	Zinc-alpha-2-glycoprotein	up	3.75585	0.00868977	15.27	36.91	34258.5	298	8	8	18	18
202	P13674	P4HA1	Prolyl 4-hydroxylase subunit alpha-1	up	3.71181	0.00313306	10.69	13.11	61048.8	534	6	6	12	12
203	P02675	FIBB	Fibrinogen beta chain	up	3.68003	6.53475e-08	207.91	80.65	55927.9	491	115	115	1172	1169
204	P02753	RET4	Retinol-binding protein 4	up	3.67804	0.000772954	6	20.9	23009.8	201	3	3	6	6
205	P05155	IC1	Plasma protease C1 inhibitor	up	3.66394	3.96245e-06	24	23	55153.6	500	12	12	58	57
206	P61981	1433G	14-3-3 protein gamma	up	3.66221	0.0197918	10.55	42.11	28302.3	247	5	10	43	15
207	P46940	IQGA1	Ras GTPase-activating-like protein IQGAP1	up	3.65589	1.03239e-07	60.08	27.82	189250	1657	33	34	84	80
208	P07942	LAMB1	Laminin subunit beta-1	up	3.64062	0.0018383	27.33	12.99	198036	1786	18	18	35	34
209	P02750	A2GL	Leucine-rich alpha-2-glycoprotein	up	3.62834	0.0494401	7.64	13.26	38177.5	347	4	4	16	16
210	P00736	C1R	Complement C1r subcomponent	up	3.61973	6.35441e-08	42.27	42.55	80118	705	23	23	109	107
211	Q05682	CALD1	Caldesmon	up	3.61286	0.0486964	6.48	5.296	93230.5	793	3	3	6	6
212	Q96T51	RUFY1	RUN and FYVE domain-containing protein 1	up	3.57468	0.0337051	2.29	3.249	79817.2	708	2	2	2	2
213	P98160	PGBM	Basement membrane-specific heparan sulfate proteoglycan core protein	up	3.5391	0.000220013	63.38	13.09	468826	4391	37	37	76	76
214	P13686	PPA5	Tartrate-resistant acid phosphatase type 5	up	3.50544	0.00238646	6.11	13.23	36598.5	325	3	3	13	13
215	P02760	AMBP	Protein AMBP	up	3.49924	0.00711124	11.33	24.43	38999.2	352	6	6	26	26
216	P07357	CO8A	Complement component C8 alpha chain	up	3.4759	0.00154965	20.78	28.94	65162.7	584	11	11	44	44
217	P23526	SAHH	Adenosylhomocysteinase	up	3.44838	0.00063655	16.05	22.69	47715.7	432	8	8	27	27
218	P10809	CH60	60 kDa heat shock protein, mitochondrial	up	3.41306	3.52627e-05	50.32	52.71	61054.2	573	27	27	120	120
219	Q13409	DC1I2	Cytoplasmic dynein 1 intermediate chain 2	up	3.38552	0.0273545	20.56	22.26	71456.1	638	10	10	41	41
220	P35237	SPB6	Serpin B6	up	3.37894	0.0472998	4.07	7.181	42621.6	376	2	2	3	3
221	P00813	ADA	Adenosine deaminase	up	3.37164	0.000378838	17.14	29.48	40764.1	363	9	9	17	17
222	P60174	TPIS	Triosephosphate isomerase	up	3.34301	0.000735345	19.3	49.65	30790.8	286	11	11	42	42
223	P04275	VWF	von Willebrand factor	up	3.33212	0.000859627	62.79	17.53	309262	2813	37	37	95	94
224	P37837	TALDO	Transaldolase	up	3.33141	1.52292e-05	18.97	34.72	37539.7	337	11	11	32	31
225	Q96I15	SCLY	Selenocysteine lyase	up	3.32781	0.0438853	6.01	11.24	48148.4	445	3	3	4	4
226	Q01082	SPTB2	Spectrin beta chain, non-erythrocytic 1	up	3.32718	9.76996e-15	130.66	38.41	274607	2364	66	70	257	241
227	P51991	ROA3	Heterogeneous nuclear ribonucleoprotein A3	up	3.31279	0.00244778	2.74	8.995	39595	378	2	2	2	2
228	P80108	PHLD	Phosphatidylinositol-glycan-specific phospholipase D	up	3.28897	0.00535185	10.08	8.095	92335.7	840	5	5	13	13
229	P01780	HV307	Immunoglobulin heavy variable 3-7	up	3.27246	0.0226097	28.66	73.5	12942.6	117	6	19	178	18
230	Q9UI12	VATH	V-type proton ATPase subunit H	up	3.26776	0.00579457	11.44	16.98	55882.7	483	6	6	14	14
231	O00299	CLIC1	Chloride intracellular channel protein 1	up	3.26642	0.0101905	10.54	32.37	26922.5	241	5	5	26	26
232	P63010	AP2B1	AP-2 complex subunit beta	up	3.25853	0.0449358	43.81	26.89	104552	937	12	22	56	37
233	P05543	THBG	Thyroxine-binding globulin	up	3.2355	0.00700345	7.92	18.31	46324.1	415	5	6	10	9
234	P36542	ATPG	ATP synthase subunit gamma, mitochondrial	up	3.22731	0.00278234	15.71	24.83	32995.7	298	8	8	28	28
235	P35222	CTNB1	Catenin beta-1	up	3.22631	0.0271872	14.43	12.93	85495.9	781	8	8	19	19
236	P30050	RL12	60S ribosomal protein L12	up	3.22471	0.0093599	13.85	54.55	17818.4	165	7	7	40	40
237	P08238	HS90B	Heat shock protein HSP 90-beta	up	3.20733	0.000942882	18.79	39.92	83263.5	724	11	26	184	44
238	P61158	ARP3	Actin-related protein 3	up	3.19693	1.80177e-07	37.84	56.94	47370.8	418	21	21	99	99
239	P10515	ODP2	Dihydrolipoyllysine-residue acetyltransferase component of pyruvate dehydrogenase complex, mitochondrial	up	3.16497	2.19753e-06	32.28	31.99	68996	647	17	17	82	82
240	P62736	ACTA	Actin, aortic smooth muscle	up	3.1553	0.0131432	25.59	81.43	42008.6	377	15	60	874	131
241	Q9BXN1	ASPN	Asporin	up	3.15159	0.000231568	18.41	36.32	43416.7	380	11	11	34	34
242	P06744	G6PI	Glucose-6-phosphate isomerase	up	3.13644	4.00751e-06	30.2	38.17	63146.7	558	17	17	62	62
243	P35221	CTNA1	Catenin alpha-1	up	3.13016	0.0119149	27.13	25.94	100070	906	16	16	34	34
244	P30086	PEBP1	Phosphatidylethanolamine-binding protein 1	up	3.11553	0.000304702	12.2	64.17	21056.6	187	7	7	16	16
245	P04217	A1BG	Alpha-1B-glycoprotein	up	3.11513	0.000275192	23.19	29.29	54253	495	12	12	77	76
246	P12814	ACTN1	Alpha-actinin-1	up	3.11002	8.35693e-08	67.58	52.24	103057	892	21	36	158	81
247	P08697	A2AP	Alpha-2-antiplasmin	up	3.10917	0.0299142	8.74	14.87	54565.3	491	5	5	7	6
248	Q15019	2019-09-02	Septin-2	up	3.08253	0.00131537	17.44	34.63	41487.2	361	8	9	26	22
249	P02746	C1QB	Complement C1q subcomponent subunit B	up	3.0694	0.0417211	18.88	39.53	26721.6	253	10	11	67	66
250	P04264	K2C1	Keratin, type II cytoskeletal 1	up	3.06199	1.15002e-08	36.17	34.16	66038.5	644	18	22	86	62
251	Q13813	SPTN1	Spectrin alpha chain, non-erythrocytic 1	up	3.06069	7.52065e-12	116.08	34.39	284537	2472	65	65	189	189
252	P50395	GDIB	Rab GDP dissociation inhibitor beta	up	3.05504	0.00110837	31.36	54.16	50662.8	445	12	17	34	25
253	P04406	G3P	Glyceraldehyde-3-phosphate dehydrogenase	up	3.05461	2.76368e-07	84.45	75.22	36053	335	52	52	617	617
254	P16070	CD44	CD44 antigen	up	3.05422	0.00108078	15.06	10.92	81537	742	8	8	62	62
255	Q13867	BLMH	Bleomycin hydrolase	up	3.04842	0.020363	7.44	13.85	52561.9	455	5	5	12	12
256	P10643	CO7	Complement component C7	up	3.03782	1.82191e-05	38.68	33.69	93517.5	843	19	19	86	86
257	Q02218	ODO1	2-oxoglutarate dehydrogenase, mitochondrial	up	3.0338	0.0150306	25.74	18.08	115934	1023	13	13	30	30
258	P52209	6PGD	6-phosphogluconate dehydrogenase, decarboxylating	up	3.01677	0.0235487	14.56	16.56	53139.6	483	8	8	29	29
259	P18206	VINC	Vinculin	up	3.01639	3.13556e-09	72.38	42.15	123798	1134	36	36	161	158
260	P30048	PRDX3	Thioredoxin-dependent peroxide reductase, mitochondrial	up	3.01459	0.0404933	5.22	13.28	27692.4	256	3	3	11	11
261	P04075	ALDOA	Fructose-bisphosphate aldolase A	up	3.01122	0.00117817	41.65	62.91	39419.7	364	20	22	134	93
262	Q9H0U4	RAB1B	Ras-related protein Rab-1B	up	3.00076	0.00734698	7.07	67.66	22171	201	4	20	143	13
263	O94979	SC31A	Protein transport protein Sec31A	up	2.99324	0.0101666	21.47	11.07	133014	1220	11	11	22	22
264	Q96CW1	AP2M1	AP-2 complex subunit mu	up	2.98027	0.0136639	18.83	25.75	49654.3	435	10	10	47	47
265	O43795	MYO1B	Unconventional myosin-Ib	up	2.97674	1.14139e-06	33.92	20.33	131984	1136	17	21	80	43
266	P13671	CO6	Complement component C6	up	2.95173	9.06547e-07	24.95	19.38	104785	934	12	12	38	38
267	P36543	VATE1	V-type proton ATPase subunit E 1	up	2.94932	0.0465844	6.02	15.93	26145.1	226	3	3	10	10
268	P0C0L4	CO4A	Complement C4-A	up	2.9474	0.0307775	159.12	50.46	192784	1744	5	91	442	22
269	Q99497	PARK7	Protein/nucleic acid deglycase DJ-1	up	2.91555	0.0109266	10.13	41.8	19890.9	189	6	6	29	29
270	P08758	ANXA5	Annexin A5	up	2.91375	5.05178e-06	57.97	75.63	35936.4	320	30	31	275	253
271	Q9ULA0	DNPEP	Aspartyl aminopeptidase	up	2.89546	3.48654e-05	28.27	47.37	52427.9	475	14	14	73	73
272	P0DMV9	HS71B	Heat shock 70 kDa protein 1B	up	2.88996	7.68595e-06	42.59	47.89	70051.6	641	21	29	153	128
273	P07358	CO8B	Complement component C8 beta chain	up	2.87937	0.000373778	33.12	33.67	67046.3	591	18	19	58	56
274	Q9NQ79	CRAC1	Cartilage acidic protein 1	up	2.86475	0.000777006	9.85	14.83	71420.1	661	5	5	9	9
275	P09972	ALDOC	Fructose-bisphosphate aldolase C	up	2.86373	0.0425846	6	28.85	39455.5	364	6	8	45	5
276	P55084	ECHB	Trifunctional enzyme subunit beta, mitochondrial	up	2.8531	1.60148e-05	24.93	27.85	51294	474	13	13	46	46
277	Q9Y6C2	EMIL1	EMILIN-1	up	2.83947	0.0203405	14.18	13.98	106694	1016	8	8	32	32
278	Q14203	DCTN1	Dynactin subunit 1	up	2.83338	2.05666e-05	43.56	24.18	141694	1278	22	22	43	42
279	Q13200	PSMD2	26S proteasome non-ATPase regulatory subunit 2	up	2.829	7.23157e-06	59.53	43.72	100199	908	33	33	85	85
280	P0DOX7	IGK	Immunoglobulin kappa light chain	up	2.81548	0.00162694	74.62	58.88	23378.9	214	4	45	1238	86
281	P14543	NID1	Nidogen-1	up	2.80634	0.00620762	29.28	15.88	136376	1247	14	15	33	32
282	P29144	TPP2	Tripeptidyl-peptidase 2	up	2.79751	0.00206299	35.72	21.86	138349	1249	20	20	40	40
283	Q16363	LAMA4	Laminin subunit alpha-4	up	2.78294	0.00177699	22.25	9.216	202522	1823	13	14	35	31
284	P40925	MDHC	Malate dehydrogenase, cytoplasmic	up	2.78172	0.00622183	10.23	18.56	36425.8	334	5	5	17	17
285	O00483	NDUA4	Cytochrome c oxidase subunit NDUFA4	up	2.77151	0.00964016	4.64	37.04	9369.8	81	3	3	10	10
286	P59998	ARPC4	Actin-related protein 2/3 complex subunit 4	up	2.77029	0.0063109	10	33.93	19666.8	168	5	5	27	27
287	P62888	RL30	60S ribosomal protein L30	up	2.76068	0.0203527	6.03	29.57	12783.9	115	3	3	15	15
288	Q9P2R3	ANFY1	Rabankyrin-5	up	2.7505	0.00372944	8.99	7.784	128398	1169	6	6	9	9
289	O95865	DDAH2	N(G),N(G)-dimethylarginine dimethylaminohydrolase 2	up	2.7451	0.00749602	14.47	40.7	29643.5	285	8	8	28	28
290	Q14258	TRI25	E3 ubiquitin/ISG15 ligase TRIM25	up	2.72836	0.0415104	3.83	6.349	70972.8	630	3	3	3	2
291	P04792	HSPB1	Heat shock protein beta-1	up	2.70601	0.000166963	35.75	67.8	22782.3	205	20	20	139	138
292	P63104	1433Z	14-3-3 protein zeta/delta	up	2.70413	0.00120203	22.66	55.51	27744.8	245	10	14	76	51
293	P62191	PRS4	26S proteasome regulatory subunit 4	up	2.70228	0.0112388	22.18	43.41	49184.1	440	14	14	54	36
294	P00742	FA10	Coagulation factor X	up	2.69367	0.0165274	7.12	9.836	54731.3	488	4	4	14	14
295	P50502	F10A1	Hsc70-interacting protein	up	2.69015	0.0115134	8.72	13.01	41331.4	369	5	5	14	14
296	P30511	HLAF	HLA class I histocompatibility antigen, alpha chain F	up	2.68514	0.00295427	4.15	21.68	39061.4	346	3	6	15	3
297	Q7L523	RRAGA	Ras-related GTP-binding protein A	up	2.68127	0.00329618	6	12.46	36565.8	313	4	5	5	4
298	Q92598	HS105	Heat shock protein 105 kDa	up	2.67963	0.034273	7.23	11.19	96864.3	858	6	7	17	12
299	P05160	F13B	Coagulation factor XIII B chain	up	2.67791	0.0313357	3.73	3.177	75510.1	661	2	2	4	4
300	Q96M27	PRRC1	Protein PRRC1	up	2.67725	0.0377815	6	9.438	46700.8	445	3	3	7	7
301	P40926	MDHM	Malate dehydrogenase, mitochondrial	up	2.67195	0.00291075	20.77	46.45	35502.9	338	11	11	18	18
302	P20591	MX1	Interferon-induced GTP-binding protein Mx1	up	2.63569	0.000852842	11.93	20.24	75519.7	662	7	10	16	11
303	Q8N163	CCAR2	Cell cycle and apoptosis regulator protein 2	up	2.61479	0.00488562	8.51	10.08	102901	923	5	6	15	13
304	P47756	CAPZB	F-actin-capping protein subunit beta	up	2.60859	0.00318339	15.97	39.35	31350.2	277	10	10	32	32
305	P49821	NDUV1	NADH dehydrogenase [ubiquinone] flavoprotein 1, mitochondrial	up	2.60463	0.00493929	18.12	28.66	50816.7	464	11	11	26	26
306	P51665	PSMD7	26S proteasome non-ATPase regulatory subunit 7	up	2.59546	0.0466266	11.57	25	37025.2	324	7	7	16	16
307	P06865	HEXA	Beta-hexosaminidase subunit alpha	up	2.589	0.0171879	5.8	6.238	60702.3	529	3	3	5	5
308	P02743	SAMP	Serum amyloid P-component	up	2.58263	2.47028e-05	22.6	44.39	25386.9	223	12	12	68	68
309	Q99627	CSN8	COP9 signalosome complex subunit 8	up	2.57288	0.0480354	8	28.71	23225.4	209	4	4	8	8
310	P49411	EFTU	Elongation factor Tu, mitochondrial	up	2.5642	0.000395904	18.99	28.54	49541.1	452	11	11	32	32
311	P02671	FIBA	Fibrinogen alpha chain	up	2.55368	2.33419e-08	98.93	34.87	94972.5	866	56	56	481	472
312	P49189	AL9A1	4-trimethylaminobutyraldehyde dehydrogenase	up	2.55349	0.00244575	26.57	30.36	53801.5	494	14	14	32	32
313	P20851	C4BPB	C4b-binding protein beta chain	up	2.5519	0.0214248	12.26	37.3	28357.2	252	8	8	16	16
314	P31150	GDIA	Rab GDP dissociation inhibitor alpha	up	2.50352	0.0202927	4.05	22.37	50582.3	447	2	7	13	4
315	P62258	1433E	14-3-3 protein epsilon	up	2.49194	0.0168308	17.15	40.78	29173.6	255	8	11	55	31
316	Q9ULV4	COR1C	Coronin-1C	up	2.48418	0.0383946	13.15	17.51	53248.6	474	7	7	14	14
317	O94832	MYO1D	Unconventional myosin-Id	up	2.47053	0.000140853	42.81	25.55	116201	1006	19	23	51	42
318	P23528	COF1	Cofilin-1	up	2.46887	0.0380932	14.63	45.78	18502.3	166	10	10	40	40
319	P51149	RAB7A	Ras-related protein Rab-7a	up	2.46773	1.15999e-05	20.21	64.73	23489.5	207	11	11	85	83
320	P09619	PGFRB	Platelet-derived growth factor receptor beta	up	2.46597	1.65375e-05	31.81	17.9	123967	1106	15	16	45	44
321	Q6UVK1	CSPG4	Chondroitin sulfate proteoglycan 4	up	2.46541	0.00143903	30.01	11.54	250535	2322	17	17	27	27
322	P62280	RS11	40S ribosomal protein S11	up	2.45312	0.0310916	8.26	27.22	18430.6	158	6	6	7	7
323	Q13617	CUL2	Cullin-2	up	2.44476	0.0423927	1.83	3.356	86982.4	745	3	3	4	3
324	P13861	KAP2	cAMP-dependent protein kinase type II-alpha regulatory subunit	up	2.43953	0.0361081	11.99	19.06	45518	404	4	6	24	12
325	P13645	K1C10	Keratin, type I cytoskeletal 10	up	2.43286	8.05568e-05	30.57	30.99	58826.9	584	14	16	49	43
326	P08138	TNR16	Tumor necrosis factor receptor superfamily member 16	up	2.42885	0.011513	14	25.53	45183	427	7	7	19	19
327	O15144	ARPC2	Actin-related protein 2/3 complex subunit 2	up	2.42262	2.40839e-05	22.02	42.67	34332.7	300	12	12	39	39
328	P13591	NCAM1	Neural cell adhesion molecule 1	up	2.41698	0.00203327	23.87	19	94573.5	858	12	12	31	31
329	P25705	ATPA	ATP synthase subunit alpha, mitochondrial	up	2.41491	0.00189356	48.08	45.93	59750.1	553	25	26	99	98
330	Q9Y678	COPG1	Coatomer subunit gamma-1	up	2.41277	0.0014915	54.85	40.73	97717.3	874	25	28	81	75
331	Q9H8Y8	GORS2	Golgi reassembly-stacking protein 2	up	2.38629	0.0368028	6	13.27	47144.8	452	3	3	13	13
332	P48735	IDHP	Isocitrate dehydrogenase [NADP], mitochondrial	up	2.38196	0.0130054	5.85	19.03	50908.9	452	5	6	9	6
333	P19320	VCAM1	Vascular cell adhesion protein 1	up	2.37064	0.00285179	20.96	17.46	81275.4	739	10	11	25	23
334	Q9BXP2	S12A9	Solute carrier family 12 member 9	up	2.36474	0.0374921	4.43	5.908	96108.6	914	3	3	3	3
335	P52735	VAV2	Guanine nucleotide exchange factor VAV2	up	2.35973	0.0164391	4.57	6.036	101288	878	3	4	7	3
336	Q13217	DNJC3	DnaJ homolog subfamily C member 3	up	2.3579	0.0457351	7.68	9.524	57579.6	504	4	4	6	6
337	Q9NP58	ABCB6	ATP-binding cassette sub-family B member 6, mitochondrial	up	2.35397	0.0159479	14.16	13.42	93884.7	842	7	7	10	10
338	Q07960	RHG01	Rho GTPase-activating protein 1	up	2.35205	0.0245804	7.61	15.49	50435.3	439	6	6	11	11
339	P62277	RS13	40S ribosomal protein S13	up	2.33994	0.000531581	13.16	35.76	17222.1	151	8	8	14	14
340	Q14160	SCRIB	Protein scribble homolog	up	2.33481	0.0368229	2.23	1.534	174883	1630	2	2	2	2
341	P62241	RS8	40S ribosomal protein S8	up	2.33297	0.000788491	17.2	46.15	24205	208	10	10	49	49
342	P26447	S10A4	Protein S100-A4	up	2.33271	0.0275658	6.06	19.8	11728.4	101	3	3	34	34
343	P23458	JAK1	Tyrosine-protein kinase JAK1	up	2.32584	0.00259542	4.51	2.426	133276	1154	2	2	3	3
344	O95782	AP2A1	AP-2 complex subunit alpha-1	up	2.32382	0.0117585	37.14	24.16	107545	977	15	19	46	33
345	Q15746	MYLK	Myosin light chain kinase, smooth muscle	up	2.32318	0.0164967	10.05	3.501	210714	1914	6	6	15	15
346	P18084	ITB5	Integrin beta-5	up	2.30222	0.0186209	23.31	27.53	88053.3	799	13	13	37	26
347	Q99584	S10AD	Protein S100-A13	up	2.29748	0.00289369	8.25	39.8	11471.1	98	4	4	11	11
348	O43237	DC1L2	Cytoplasmic dynein 1 light intermediate chain 2	up	2.29277	0.00313074	14.36	28.25	54098.9	492	8	10	33	30
349	O60664	PLIN3	Perilipin-3	up	2.28681	0.000132285	16.94	43.09	47074.7	434	10	10	22	22
350	P48444	COPD	Coatomer subunit delta	up	2.27267	0.0172975	8.14	10.57	57209.9	511	5	5	12	12
351	Q12846	STX4	Syntaxin-4	up	2.26815	0.0446767	4.23	10.1	34179.7	297	2	2	9	9
352	P00390	GSHR	Glutathione reductase, mitochondrial	up	2.26484	0.0406025	18.73	29.31	56256.6	522	10	10	23	23
353	P22413	ENPP1	Ectonucleotide pyrophosphatase/phosphodiesterase family member 1	up	2.24507	0.0248889	13.19	12.43	104924	925	7	7	14	14
354	Q96Q06	PLIN4	Perilipin-4	up	2.24224	5.07527e-11	84.88	52.03	134431	1357	43	43	208	208
355	O15143	ARC1B	Actin-related protein 2/3 complex subunit 1B	up	2.24183	7.26441e-05	22.17	40.59	40949.4	372	11	12	41	38
356	P00488	F13A	Coagulation factor XIII A chain	up	2.23741	0.000140702	32.74	28.01	83266.8	732	17	17	67	67
357	P08174	DAF	Complement decay-accelerating factor	up	2.23546	0.0125106	9.48	18.9	41399.8	381	5	5	11	11
358	O95336	6PGL	6-phosphogluconolactonase	up	2.211	0.0466581	11.09	32.17	27546.5	258	6	6	13	13
359	Q06830	PRDX1	Peroxiredoxin-1	up	2.20862	0.00219241	18	43.72	22110.2	199	7	10	69	36
360	P49902	5NTC	Cytosolic purine 5'-nucleotidase	up	2.19995	0.0185112	4.67	8.556	64969.2	561	3	3	3	3
361	O60234	GMFG	Glia maturation factor gamma	up	2.18998	0.0316088	7.15	31.69	16801.2	142	3	4	13	12
362	P35579	MYH9	Myosin-9	up	2.18018	0	202.66	51.38	226530	1960	85	112	521	431
363	Q10567	AP1B1	AP-1 complex subunit beta-1	up	2.17364	0.0359597	8.23	20.13	104636	949	6	16	29	10
364	P46109	CRKL	Crk-like protein	up	2.17259	0.00075926	2.02	4.95	33776.7	303	1	1	1	1
365	P25774	CATS	Cathepsin S	up	2.17048	0.0246195	3.93	10.88	37495.5	331	3	3	8	8
366	Q9NZM1	MYOF	Myoferlin	up	2.16287	9.57141e-10	98.6	32.31	234707	2061	51	52	148	139
367	P62937	PPIA	Peptidyl-prolyl cis-trans isomerase A	up	2.16045	0.00215626	20.22	70.3	18012.4	165	12	12	65	65
368	O60701	UGDH	UDP-glucose 6-dehydrogenase	up	2.15984	1.41169e-05	23.33	28.14	55023.5	494	11	11	37	37
369	Q9UJU6	DBNL	Drebrin-like protein	up	2.15625	0.0227608	8.89	15.12	48207	430	5	5	7	7
370	Q9NQW7	XPP1	Xaa-Pro aminopeptidase 1	up	2.15429	0.00621309	8.03	9.31	69917.2	623	4	4	6	6
371	P29590	PML	Protein PML	up	2.15082	0.0451945	5.9	3.628	97549.5	882	3	3	4	4
372	P08473	NEP	Neprilysin	up	2.14869	0.00975263	20.43	18.53	85513.2	750	10	10	20	20
373	P02679	FIBG	Fibrinogen gamma chain	up	2.14707	6.86134e-10	179.23	77.48	51511.3	453	112	112	1101	1100
374	Q687X5	STEA4	Metalloreductase STEAP4	up	2.1465	0.0165142	14.37	21.13	51980.7	459	7	7	28	28
375	O43488	ARK72	Aflatoxin B1 aldehyde reductase member 2	up	2.13922	0.0341949	5.51	11.42	39588.6	359	3	3	6	6
376	P0C0L5	CO4B	Complement C4-B	up	2.13113	0.00188096	6.11	51.95	192750	1744	4	90	446	26
377	Q9H3P7	GCP60	Golgi resident protein GCP60	up	2.12241	0.0202797	4.25	4.167	60593	528	2	2	6	6
378	P11142	HSP7C	Heat shock cognate 71 kDa protein	up	2.11658	0.000256061	63.71	45.98	70897.6	646	21	36	212	111
379	P61160	ARP2	Actin-related protein 2	up	2.11355	4.49192e-05	23.6	36.29	44760.5	394	13	14	81	76
380	P68104	EF1A1	Elongation factor 1-alpha 1	up	2.113	1.25367e-05	39.46	54.33	50140.6	462	25	25	166	156
381	P00738	HPT	Haptoglobin	up	2.10583	0.000545311	171.69	77.59	45205.1	406	60	101	1118	779
382	P09493	TPM1	Tropomyosin alpha-1 chain	up	2.10138	0.0277044	2.61	16.9	32708.2	284	2	8	21	2
383	P00747	PLMN	Plasminogen	up	2.1012	0.00167277	61.67	43.09	90568.4	810	34	35	147	144
384	O14786	NRP1	Neuropilin-1	up	2.09876	0.00165364	28.05	20.8	103134	923	14	14	44	44
385	P13693	TCTP	Translationally-controlled tumor protein	up	2.09319	0.0176535	4	15.7	19595.2	172	2	2	5	5
386	P08571	CD14	Monocyte differentiation antigen CD14	up	2.0884	0.00804248	12.09	34.67	40075.7	375	7	7	28	28
387	Q9UJW0	DCTN4	Dynactin subunit 4	up	2.0746	0.019203	7.02	11.74	52336.6	460	4	4	17	17
388	P23368	MAOM	NAD-dependent malic enzyme, mitochondrial	up	2.07068	0.0464397	8	10.1	65442.9	584	4	4	7	7
389	P19823	ITIH2	Inter-alpha-trypsin inhibitor heavy chain H2	up	2.06985	0.00332432	49.88	28.12	106463	946	28	28	167	167
390	P13639	EF2	Elongation factor 2	up	2.06799	1.59108e-06	46.17	36.01	95337.4	858	24	24	73	73
391	Q13162	PRDX4	Peroxiredoxin-4	up	2.05387	0.000976424	13.73	46.13	30539.6	271	7	9	49	33
392	O94973	AP2A2	AP-2 complex subunit alpha-2	up	2.05182	0.0251551	23.51	24.92	103959	939	14	18	34	21
393	Q08379	GOGA2	Golgin subfamily A member 2	up	2.05069	0.0275408	8.11	6.188	113086	1002	5	6	8	5
394	Q08378	GOGA3	Golgin subfamily A member 3	up	2.04101	0.0151566	12.73	7.81	167353	1498	8	8	10	10
395	P05090	APOD	Apolipoprotein D	up	2.03071	0.000153753	15.95	36.51	21275.4	189	9	9	129	128
396	O60763	USO1	General vesicular transport factor p115	up	2.02527	0.000490631	17.71	11.43	107894	962	9	9	20	20
397	P55735	SEC13	Protein SEC13 homolog	up	2.0227	0.0370176	9.15	29.19	35540.3	322	5	5	17	17
398	O75487	GPC4	Glypican-4	up	2.02158	0.033826	6.53	12.77	62411.6	556	3	5	7	3
399	O00481	BT3A1	Butyrophilin subfamily 3 member A1	up	2.01552	0.0416744	4	5.263	57676.7	513	2	2	3	3
400	Q07954	LRP1	Prolow-density lipoprotein receptor-related protein 1	up	2.0144	2.65414e-09	155.29	26.41	504602	4544	90	90	378	376
401	Q15485	FCN2	Ficolin-2	up	2.00476	0.0197205	12.2	30.03	34000.9	313	6	7	25	24
402	Q32MZ4	LRRF1	Leucine-rich repeat flightless-interacting protein 1	up	2.00154	0.0347155	2.11	1.98	89252.4	808	1	1	1	1
403	P06681	CO2	Complement C2	up	1.99967	0.0420678	5.7	7.846	83267.2	752	4	5	10	6
404	A0A0C4DH38	HV551	Immunoglobulin heavy variable 5-51	up	1.98263	0.0136083	10.01	57.26	12674.4	117	5	5	74	52
405	Q9BRK3	MXRA8	Matrix remodeling-associated protein 8	up	1.98227	0.0467646	9.12	10.86	49131.1	442	5	5	7	7
406	Q9BWM7	SFXN3	Sideroflexin-3	up	1.97342	0.010271	11.54	30.84	35503.1	321	6	7	25	22
407	P63092	GNAS2	Guanine nucleotide-binding protein G(s) subunit alpha isoforms short	up	1.97069	0.00121189	21.84	33.5	45664.2	394	13	14	86	56
408	Q9UHD8	2019-09-09	Septin-9	up	1.97003	0.0341112	10.06	10.41	65400.9	586	5	6	16	12
409	Q16678	CP1B1	Cytochrome P450 1B1	up	1.96759	0.0177401	13.99	16.21	60845.3	543	8	8	29	29
410	Q13488	VPP3	V-type proton ATPase 116 kDa subunit a isoform 3	up	1.96433	0.00686176	19.8	15.66	92967.2	830	11	11	33	33
411	P46781	RS9	40S ribosomal protein S9	up	1.94515	3.39657e-07	17.61	33.51	22591.2	194	9	9	66	66
412	P11940	PABP1	Polyadenylate-binding protein 1	up	1.93538	0.00171252	34.54	30.03	70670.4	636	13	18	57	30
413	P26641	EF1G	Elongation factor 1-gamma	up	1.93367	0.0175583	7.77	11.67	50118.4	437	4	4	8	8
414	Q9Y490	TLN1	Talin-1	up	1.93051	5.10141e-05	140.51	40.81	269764	2541	61	72	313	270
415	P13798	ACPH	Acylamino-acid-releasing enzyme	up	1.92551	4.43451e-07	28.97	28.69	81223.9	732	16	16	94	94
416	O43242	PSMD3	26S proteasome non-ATPase regulatory subunit 3	up	1.92098	0.000247577	40.69	38.76	60977	534	21	21	64	64
417	P38117	ETFB	Electron transfer flavoprotein subunit beta	up	1.90991	0.0392099	9.24	26.67	27843.4	255	5	5	13	13
418	P07738	PMGE	Bisphosphoglycerate mutase	up	1.90046	0.0336237	4.23	14.67	30005	259	3	3	4	4
419	P17980	PRS6A	26S proteasome regulatory subunit 6A	up	1.88531	1.07229e-05	37.02	48.06	49203.1	439	19	19	67	67
420	P49588	SYAC	Alanine--tRNA ligase, cytoplasmic	up	1.88106	0.00291313	18.4	15.7	106810	968	11	11	16	16
421	O00461	GOLI4	Golgi integral membrane protein 4	up	1.87903	0.0386568	6.06	5.747	81880.1	696	3	3	10	10
422	O43396	TXNL1	Thioredoxin-like protein 1	up	1.87142	0.0134511	9.64	28.03	32251.1	289	6	6	13	13
423	P11498	PYC	Pyruvate carboxylase, mitochondrial	up	1.87137	1.02775e-05	28.15	19.02	129633	1178	16	16	28	28
424	P35908	K22E	Keratin, type II cytoskeletal 2 epidermal	up	1.87109	0.00882424	10.83	19.09	65432.7	639	6	10	30	12
425	P07814	SYEP	Bifunctional glutamate/proline--tRNA ligase	up	1.8646	0.000355892	33.26	16.8	170590	1512	20	20	34	33
426	P62269	RS18	40S ribosomal protein S18	up	1.85949	8.05787e-05	14.79	42.76	17718.6	152	9	9	30	30
427	P07737	PROF1	Profilin-1	up	1.85771	0.00136216	19.42	60.71	15054.1	140	10	10	97	96
428	Q9UKU9	ANGL2	Angiopoietin-related protein 2	up	1.8568	0.0292324	6.04	6.491	57104.1	493	3	3	5	5
429	P35573	GDE	Glycogen debranching enzyme	up	1.85514	0.00204911	14.45	7.441	174762	1532	8	8	14	14
430	P47895	AL1A3	Aldehyde dehydrogenase family 1 member A3	up	1.84937	0.0131859	6.2	11.13	56108	512	4	4	12	12
431	O96000	NDUBA	NADH dehydrogenase [ubiquinone] 1 beta subcomplex subunit 10	up	1.84813	0.0348711	5.47	22.67	20776.5	172	3	3	5	5
432	Q07065	CKAP4	Cytoskeleton-associated protein 4	up	1.84483	9.24247e-09	47.56	50.33	66022	602	24	24	96	96
433	Q92896	GSLG1	Golgi apparatus protein 1	up	1.84355	2.99503e-06	36.87	24.43	134551	1179	21	21	53	53
434	P31946	1433B	14-3-3 protein beta/alpha	up	1.84104	0.0131361	6.17	28.46	28082.2	246	3	8	36	8
435	P00338	LDHA	L-lactate dehydrogenase A chain	up	1.82853	0.00177917	40.05	71.08	36688.5	332	23	25	111	105
436	P21281	VATB2	V-type proton ATPase subunit B, brain isoform	up	1.82723	0.000456758	26.29	33.46	56500.2	511	14	14	54	54
437	Q16643	DREB	Drebrin	up	1.8248	0.0268976	6	7.55	71428.6	649	3	3	8	8
438	P00403	COX2	Cytochrome c oxidase subunit 2	up	1.81886	0.00804756	8.14	28.19	25564.7	227	5	5	32	32
439	P02749	APOH	Beta-2-glycoprotein 1	up	1.81145	0.00102258	29.57	50.72	38297.8	345	17	17	86	86
440	P49591	SYSC	Serine--tRNA ligase, cytoplasmic	up	1.80452	0.00463849	14.04	17.9	58776.8	514	7	7	15	15
441	Q13425	SNTB2	Beta-2-syntrophin	up	1.79863	0.0163688	15.23	17.59	57949	540	9	9	18	18
442	Q96KP4	CNDP2	Cytosolic non-specific dipeptidase	up	1.79599	0.0190667	20.47	36	52878.1	475	12	12	35	35
443	P13804	ETFA	Electron transfer flavoprotein subunit alpha, mitochondrial	up	1.78603	0.0100477	17.62	39.94	35079.2	333	9	9	24	24
444	P48553	TPC10	Trafficking protein particle complex subunit 10	up	1.78104	0.0346903	1.73	1.827	142188	1259	2	2	2	2
445	P53396	ACLY	ATP-citrate synthase	up	1.77812	6.2527e-10	69.53	42.51	120838	1101	37	37	192	192
446	Q15008	PSMD6	26S proteasome non-ATPase regulatory subunit 6	up	1.77223	6.93609e-05	29.52	47.56	45530.9	389	15	15	41	41
447	P31930	QCR1	Cytochrome b-c1 complex subunit 1, mitochondrial	up	1.77142	0.0053274	23.44	37.29	52645.3	480	12	12	48	48
448	Q9Y4D7	PLXD1	Plexin-D1	up	1.76915	0.0343282	8.13	2.39	212005	1925	4	4	7	7
449	P13489	RINI	Ribonuclease inhibitor	up	1.76531	0.00969437	22.51	37.09	49972.7	461	12	12	32	32
450	Q9Y3U8	RL36	60S ribosomal protein L36	up	1.75859	0.0159224	4.11	20	12253.6	105	2	2	7	7
451	Q92878	RAD50	DNA repair protein RAD50	up	1.7442	0.0166492	4.14	1.601	153891	1312	2	2	4	4
452	Q9NTX5	ECHD1	Ethylmalonyl-CoA decarboxylase	up	1.73966	0.0337357	20.35	45.93	33697.8	307	10	10	30	30
453	P10155	RO60	60 kDa SS-A/Ro ribonucleoprotein	up	1.73856	0.0328958	15.59	21.93	60670.1	538	9	9	19	19
454	Q96RQ3	MCCA	Methylcrotonoyl-CoA carboxylase subunit alpha, mitochondrial	up	1.7373	0.0177413	10.83	11.59	80472.4	725	7	7	9	9
455	P27797	CALR	Calreticulin	up	1.736	2.68463e-07	35.49	48.44	48141.2	417	20	20	138	138
456	Q07955	SRSF1	Serine/arginine-rich splicing factor 1	up	1.73298	0.0102171	13.01	26.21	27744.3	248	6	6	16	16
457	P23634	AT2B4	Plasma membrane calcium-transporting ATPase 4	up	1.73209	0.00047977	33.54	19.74	137919	1241	12	18	57	29
458	P23246	SFPQ	Splicing factor, proline- and glutamine-rich	up	1.71437	0.014964	6.79	7.638	76149.1	707	4	4	14	14
459	P26640	SYVC	Valine--tRNA ligase	up	1.70956	0.0301167	14.92	9.335	140475	1264	8	8	14	14
460	Q9UJS0	CMC2	Calcium-binding mitochondrial carrier protein Aralar2	up	1.69901	0.00249066	21.45	24	74175	675	9	12	26	15
461	Q9UNZ2	NSF1C	NSFL1 cofactor p47	up	1.6914	0.0185007	10	20	40572.5	370	5	5	8	8
462	P35580	MYH10	Myosin-10	up	1.68843	3.00607e-05	34.25	20.29	228997	1976	15	37	101	25
463	Q96AC1	FERM2	Fermitin family homolog 2	up	1.68568	0.00583467	22.38	25.44	77859.9	680	13	13	36	36
464	P11177	ODPB	Pyruvate dehydrogenase E1 component subunit beta, mitochondrial	up	1.66255	0.0138226	16.32	30.08	39233.1	359	9	9	24	24
465	Q14699	RFTN1	Raftlin	up	1.66199	0.00073418	17.3	27.51	63145.2	578	10	10	27	27
466	Q9UNM6	PSD13	26S proteasome non-ATPase regulatory subunit 13	up	1.65246	0.000675576	27.04	44.41	42945.2	376	15	15	65	63
467	P07900	HS90A	Heat shock protein HSP 90-alpha	up	1.65131	0.000243743	52.21	42.21	84659	732	16	29	159	50
468	O00487	PSDE	26S proteasome non-ATPase regulatory subunit 14	up	1.64673	0.028755	13.64	30	34576.9	310	7	7	31	31
469	P02511	CRYAB	Alpha-crystallin B chain	up	1.62598	0.000889953	40.18	62.29	20158.7	175	26	26	152	152
470	P19827	ITIH1	Inter-alpha-trypsin inhibitor heavy chain H1	up	1.6209	9.78252e-06	27.09	27.33	101388	911	17	17	137	136
471	P01019	ANGT	Angiotensinogen	up	1.62018	0.00286982	12	13.61	53153.7	485	6	6	22	22
472	P48637	GSHB	Glutathione synthetase	up	1.61998	0.0234659	5.72	14.14	52384.3	474	5	5	10	10
473	P26373	RL13	60S ribosomal protein L13	up	1.61426	0.0211349	7.46	18.96	24261.3	211	4	4	10	10
474	O00533	NCHL1	Neural cell adhesion molecule L1-like protein	up	1.60988	0.0413437	14.56	9.023	135070	1208	8	8	12	12
475	Q16762	THTR	Thiosulfate sulfurtransferase	up	1.60514	0.0349054	4	10.44	33428.7	297	2	2	4	4
476	Q99460	PSMD1	26S proteasome non-ATPase regulatory subunit 1	up	1.59581	1.23414e-08	52.39	39.35	105835	953	26	26	116	115
477	Q96D15	RCN3	Reticulocalbin-3	up	1.59227	0.0184336	12.07	27.13	37492.7	328	6	7	22	20
478	Q12882	DPYD	Dihydropyrimidine dehydrogenase [NADP(+)]	up	1.58806	0.0318311	18.31	12.88	111400	1025	9	9	19	19
479	P40261	NNMT	Nicotinamide N-methyltransferase	up	1.58265	0.0293596	9.27	24.62	29573.7	264	5	5	19	19
480	Q9BVK6	TMED9	Transmembrane emp24 domain-containing protein 9	up	1.5784	0.0492768	9.86	22.98	27277.2	235	4	6	48	34
481	P09525	ANXA4	Annexin A4	up	1.56539	0.000126916	31.08	52.98	35882.4	319	17	18	117	92
482	P40227	TCPZ	T-complex protein 1 subunit zeta	up	1.55558	2.24491e-05	39.13	41.43	58023.6	531	20	20	130	129
483	P62701	RS4X	40S ribosomal protein S4, X isoform	up	1.55425	0.00291762	21.83	41.44	29597.5	263	9	12	48	44
484	P00352	AL1A1	Retinal dehydrogenase 1	up	1.55349	0.00213445	28.58	41.92	54861.4	501	15	16	64	56
485	Q9BZJ0	CRNL1	Crooked neck-like protein 1	up	1.53554	0.0410996	2.06	1.297	100451	848	1	1	1	1
486	O15031	PLXB2	Plexin-B2	up	1.53447	0.0231988	31.85	13.76	205126	1838	19	19	34	34
487	P35749	MYH11	Myosin-11	up	1.53176	0.000955429	10.11	15.31	227338	1972	8	29	70	9
488	P16152	CBR1	Carbonyl reductase [NADPH] 1	up	1.52314	0.0145059	14	33.57	30374.7	277	7	7	17	17
489	P38606	VATA	V-type proton ATPase catalytic subunit A	up	1.52197	4.46e-06	27.52	35.49	68303.5	617	15	15	46	46
490	P48047	ATPO	ATP synthase subunit O, mitochondrial	up	1.51587	0.00348121	14	48.83	23277.1	213	8	8	20	20
491	P60660	MYL6	Myosin light polypeptide 6	up	1.51451	0.000666129	18.5	58.28	16930	151	10	10	47	47
492	O94776	MTA2	Metastasis-associated protein MTA2	up	1.5142	0.00424907	6.58	7.335	75022.4	668	4	4	6	6
493	P19105	ML12A	Myosin regulatory light chain 12A	up	1.51139	0.0324186	12.08	46.2	19794	171	4	6	29	19
494	P52790	HXK3	Hexokinase-3	down	0.665845	0.0214382	5.35	6.826	99024.6	923	3	5	7	4
495	P16284	PECA1	Platelet endothelial cell adhesion molecule	down	0.664972	0.0293771	30.59	29.4	82521.6	738	16	16	75	75
496	O60240	PLIN1	Perilipin-1	down	0.662757	1.68141e-09	66.52	64.37	55989.8	522	37	37	276	276
497	O14818	PSA7	Proteasome subunit alpha type-7	down	0.66265	2.83664e-05	30.64	59.27	27886.6	248	18	18	114	114
498	Q6PD62	CTR9	RNA polymerase-associated protein CTR9 homolog	down	0.65717	0.0325478	6.04	3.581	133501	1173	3	3	4	4
499	P02792	FRIL	Ferritin light chain	down	0.65358	5.6445e-06	75.35	76	20019.5	175	47	47	904	904
500	P48643	TCPE	T-complex protein 1 subunit epsilon	down	0.653364	1.77775e-06	44.63	61.37	59670.5	541	31	31	89	81
501	Q96JJ3	ELMO2	Engulfment and cell motility protein 2	down	0.652136	0.0062331	22.28	22.78	82614.3	720	10	12	34	21
502	P55060	XPO2	Exportin-2	down	0.651606	0.0277526	16.23	10.09	110416	971	8	8	14	14
503	Q9NV96	CC50A	Cell cycle control protein 50A	down	0.650827	0.0272105	4.04	6.925	40683.2	361	2	2	2	2
504	Q9UH99	SUN2	SUN domain-containing protein 2	down	0.649203	0.00426914	4.64	8.508	80310.2	717	4	4	5	5
505	Q08211	DHX9	ATP-dependent RNA helicase A	down	0.648778	0.0103266	25.42	13.86	140958	1270	14	14	30	29
506	O00233	PSMD9	26S proteasome non-ATPase regulatory subunit 9	down	0.646631	0.0312723	5.5	13.9	24681.7	223	3	3	5	5
507	P23396	RS3	40S ribosomal protein S3	down	0.645653	2.52921e-06	32.08	62.55	26688.1	243	16	16	129	129
508	Q7Z4W1	DCXR	L-xylulose reductase	down	0.645227	0.0465489	6.13	12.7	25912.9	244	3	3	10	10
509	P14314	GLU2B	Glucosidase 2 subunit beta	down	0.64406	0.00333149	11.8	17.61	59424.9	528	8	8	30	30
510	P13010	XRCC5	X-ray repair cross-complementing protein 5	down	0.641344	0.000780281	55.18	45.9	82703.8	732	28	28	132	131
511	Q9UHB9	SRP68	Signal recognition particle subunit SRP68	down	0.640887	0.00304717	13.02	12.44	70729	627	7	7	9	9
512	P28070	PSB4	Proteasome subunit beta type-4	down	0.639057	0.00446608	18.11	52.27	29204	264	9	9	100	100
513	Q92945	FUBP2	Far upstream element-binding protein 2	down	0.63656	0.0170432	8.01	7.876	73115.2	711	5	5	11	10
514	Q8WUY1	THEM6	Protein THEM6	down	0.636456	0.0365687	8.81	33.17	23864.6	208	5	5	16	16
515	P61421	VA0D1	V-type proton ATPase subunit d 1	down	0.634405	0.00669852	17.39	38.18	40328.7	351	11	11	33	33
516	Q709C8	VP13C	Vacuolar protein sorting-associated protein 13C	down	0.63369	0.0339262	34.53	8.979	422386	3753	29	31	46	41
517	P50416	CPT1A	Carnitine O-palmitoyltransferase 1, liver isoform	down	0.633467	0.0459001	7.51	7.503	88366.9	773	5	5	8	8
518	P51570	GALK1	Galactokinase	down	0.632514	0.0411636	20.56	33.67	42271.8	392	10	10	33	33
519	P61026	RAB10	Ras-related protein Rab-10	down	0.628057	0.0183292	12.16	53	22540.7	200	8	14	88	15
520	O95373	IPO7	Importin-7	down	0.62682	1.49491e-05	25.62	15.8	119516	1038	13	13	34	34
521	O43175	SERA	D-3-phosphoglycerate dehydrogenase	down	0.623878	0.031051	22.08	25.52	56650	533	12	12	25	25
522	P14780	MMP9	Matrix metalloproteinase-9	down	0.618788	0.00411778	19.86	18.25	78457.5	707	10	10	24	24
523	Q969X5	ERGI1	Endoplasmic reticulum-Golgi intermediate compartment protein 1	down	0.618241	0.0112098	12.09	25.86	32592	290	6	6	30	30
524	P50914	RL14	60S ribosomal protein L14	down	0.617005	0.00333562	8.47	20.93	23431.7	215	5	5	15	15
525	O43617	TPPC3	Trafficking protein particle complex subunit 3	down	0.614569	0.0498521	4.94	17.78	20273.9	180	3	3	15	14
526	P28288	ABCD3	ATP-binding cassette sub-family D member 3	down	0.614263	0.0437723	4.26	5.008	75475.3	659	2	2	5	5
527	P80303	NUCB2	Nucleobindin-2	down	0.611067	0.00120331	9.28	23.33	50222.4	420	6	6	13	13
528	P25789	PSA4	Proteasome subunit alpha type-4	down	0.608637	0.000841338	26.7	60.92	29483.6	261	14	14	74	74
529	P08237	PFKAM	ATP-dependent 6-phosphofructokinase, muscle type	down	0.608524	0.0343761	24.18	26.54	85181.9	780	13	15	53	37
530	Q08477	CP4F3	Docosahexaenoic acid omega-hydroxylase CYP4F3	down	0.607951	0.00582891	6.99	9.808	59846.1	520	4	4	8	8
531	B0I1T2	MYO1G	Unconventional myosin-Ig	down	0.604602	0.00826325	15.27	14.34	116441	1018	7	11	24	15
532	P07858	CATB	Cathepsin B	down	0.604241	0.00894265	30.62	46.02	37821.4	339	19	20	87	86
533	P30626	SORCN	Sorcin	down	0.602306	0.044091	12.46	33.33	21676.2	198	6	6	18	18
534	P30613	KPYR	Pyruvate kinase PKLR	down	0.60073	0.00182858	12.04	19.34	61829.6	574	6	8	39	7
535	Q8IY17	PLPL6	Neuropathy target esterase	down	0.599897	0.0260464	6.01	3.001	149993	1366	3	3	4	4
536	Q8NBJ5	GT251	Procollagen galactosyltransferase 1	down	0.598916	0.0434568	14.04	14.63	71635.4	622	8	8	17	17
537	Q9Y3B3	TMED7	Transmembrane emp24 domain-containing protein 7	down	0.597968	0.00257953	12.06	34.38	25171.4	224	7	7	46	43
538	Q8NBS9	TXND5	Thioredoxin domain-containing protein 5	down	0.59765	0.00103371	18.9	31.94	47628.5	432	10	10	38	38
539	P11215	ITAM	Integrin alpha-M	down	0.597647	0.000399689	29.28	17.62	127178	1152	14	15	44	42
540	O00116	ADAS	Alkyldihydroxyacetonephosphate synthase, peroxisomal	down	0.596969	0.0351635	10.1	16.72	72911.2	658	7	7	13	13
541	P30101	PDIA3	Protein disulfide-isomerase A3	down	0.59224	2.01941e-08	44.53	56.63	56781.8	505	23	23	139	139
542	P11717	MPRI	Cation-independent mannose-6-phosphate receptor	down	0.587828	0.0001819	54.26	16.26	274372	2491	32	32	59	58
543	O15321	TM9S1	Transmembrane 9 superfamily member 1	down	0.586982	0.0330063	5.16	7.921	68860.1	606	3	3	7	7
544	P49755	TMEDA	Transmembrane emp24 domain-containing protein 10	down	0.586208	0.00378179	22	47.49	24975.7	219	11	11	79	79
545	P13667	PDIA4	Protein disulfide-isomerase A4	down	0.585919	1.33521e-10	28.96	28.22	72931.9	645	16	16	69	68
546	P30566	PUR8	Adenylosuccinate lyase	down	0.585638	0.00395878	11.11	24.17	54888.7	484	7	7	21	21
547	Q16706	MA2A1	Alpha-mannosidase 2	down	0.585305	9.14704e-06	19.59	11.54	131140	1144	11	11	24	24
548	O76094	SRP72	Signal recognition particle subunit SRP72	down	0.584755	0.0366569	14.37	14.75	74605.6	671	8	8	9	9
549	P63096	GNAI1	Guanine nucleotide-binding protein G(i) subunit alpha-1	down	0.581438	0.0418446	6	35.03	40360.7	354	3	13	102	15
550	P20592	MX2	Interferon-induced GTP-binding protein Mx2	down	0.580943	0.000569808	25.09	22.24	82088.1	715	9	12	22	17
551	Q86Y56	DAAF5	Dynein assembly factor 5, axonemal	down	0.578829	0.00465869	3.41	2.69	93519.9	855	2	2	2	2
552	Q9NZ01	TECR	Very-long-chain enoyl-CoA reductase	down	0.575579	0.00392698	8.03	18.51	36034.1	308	5	5	10	10
553	Q9Y265	RUVB1	RuvB-like 1	down	0.574269	1.1535e-07	30.56	43.64	50227.6	456	17	17	76	74
554	P38919	IF4A3	Eukaryotic initiation factor 4A-III	down	0.570267	0.00890333	10.18	15.33	46870.6	411	5	6	13	9
555	P22087	FBRL	rRNA 2'-O-methyltransferase fibrillarin	down	0.569668	0.0181453	6.03	12.77	33784.1	321	3	3	9	9
556	Q14344	GNA13	Guanine nucleotide-binding protein subunit alpha-13	down	0.568105	0.00470051	14.34	25.99	44049.2	377	8	8	43	13
557	P51812	KS6A3	Ribosomal protein S6 kinase alpha-3	down	0.563763	0.010804	5.05	4.73	83735.3	740	2	3	3	2
558	P04181	OAT	Ornithine aminotransferase, mitochondrial	down	0.561469	0.0273888	11.62	16.4	48534.4	439	6	6	17	17
559	Q92538	GBF1	Golgi-specific brefeldin A-resistance guanine nucleotide exchange factor 1	down	0.559379	0.000113883	27.84	12.16	206444	1859	17	19	46	38
560	P32119	PRDX2	Peroxiredoxin-2	down	0.559294	0.00124067	24.12	50	21891.7	198	12	13	64	46
561	P62993	GRB2	Growth factor receptor-bound protein 2	down	0.558647	0.0242248	5.72	16.59	25206.2	217	3	3	6	6
562	O14744	ANM5	Protein arginine N-methyltransferase 5	down	0.55864	0.0028961	15.97	18.52	72683.2	637	9	9	27	26
563	Q8IZ81	ELMD2	ELMO domain-containing protein 2	down	0.556699	0.0381432	6.15	10.92	34960.3	293	3	3	7	7
564	Q93100	KPBB	Phosphorylase b kinase regulatory subunit beta	down	0.556006	0.0429423	18.58	12.44	124883	1093	10	10	21	20
565	Q15365	PCBP1	Poly(rC)-binding protein 1	down	0.554715	0.0375148	12	25.56	37497.5	356	4	6	50	25
566	Q13093	PAFA	Platelet-activating factor acetylhydrolase	down	0.55466	0.0495553	4.82	10.2	50077	441	4	4	6	6
567	P17931	LEG3	Galectin-3	down	0.550361	0.0284577	12.56	32	26152.2	250	9	9	37	37
568	Q13315	ATM	Serine-protein kinase ATM	down	0.55002	0.0236199	30.82	8.868	350684	3056	21	21	30	26
569	O95716	RAB3D	Ras-related protein Rab-3D	down	0.547546	0.0140521	10.79	34.7	24266.9	219	6	8	34	7
570	P49720	PSB3	Proteasome subunit beta type-3	down	0.544182	0.0108405	9.95	33.66	22948.7	205	5	5	52	52
571	P05141	ADT2	ADP/ATP translocase 2	down	0.544169	0.0305366	24.81	43.29	32852	298	7	14	51	26
572	P40429	RL13A	60S ribosomal protein L13a	down	0.543061	0.000754487	8.85	26.11	23577.1	203	6	6	15	15
573	Q66K74	MAP1S	Microtubule-associated protein 1S	down	0.540954	0.0166682	12.89	8.499	112210	1059	7	7	13	13
574	Q29RF7	PDS5A	Sister chromatid cohesion protein PDS5 homolog A	down	0.540635	0.0224834	7.87	6.582	150829	1337	6	6	10	10
575	Q9Y2Y8	PRG3	Proteoglycan 3	down	0.53799	0.00651375	6.04	16	25405.3	225	3	3	15	15
576	P02654	APOC1	Apolipoprotein C-I	down	0.534738	0.00275294	25.05	51.81	9331.8	83	13	13	98	98
577	Q9NYU2	UGGG1	UDP-glucose:glycoprotein glucosyltransferase 1	down	0.531846	0.00556451	48.47	23.99	177188	1555	28	29	61	59
578	P30740	ILEU	Leukocyte elastase inhibitor	down	0.531649	0.0140379	9.32	19	42741.4	379	6	6	10	10
579	Q16531	DDB1	DNA damage-binding protein 1	down	0.528679	0.0252515	25.56	12.54	126967	1140	11	11	21	21
580	P07237	PDIA1	Protein disulfide-isomerase	down	0.528371	0.00767952	50.78	54.92	57115.8	508	27	27	145	143
581	Q10471	GALT2	Polypeptide N-acetylgalactosaminyltransferase 2	down	0.526427	6.50314e-07	28.02	33.27	64732.3	571	14	14	29	28
582	P19387	RPB3	DNA-directed RNA polymerase II subunit RPB3	down	0.524298	0.0329567	4.38	12	31440.9	275	2	2	3	3
583	P55899	FCGRN	IgG receptor FcRn large subunit p51	down	0.522632	0.0038058	17.13	28.22	39743	365	9	9	47	47
584	O43143	DHX15	Pre-mRNA-splicing factor ATP-dependent RNA helicase DHX15	down	0.520842	5.25212e-05	13.01	8.05	90932	795	6	6	15	15
585	Q969N2	PIGT	GPI transamidase component PIG-T	down	0.520439	0.0143182	6.49	6.055	65699	578	3	3	3	3
586	P09960	LKHA4	Leukotriene A-4 hydrolase	down	0.518647	2.55789e-05	27.32	34.53	69284.6	611	15	15	46	46
587	Q9UIQ6	LCAP	Leucyl-cystinyl aminopeptidase	down	0.517495	0.00796621	27.01	14.24	117348	1025	13	13	27	27
588	O94919	ENDD1	Endonuclease domain-containing 1 protein	down	0.515516	0.00229411	14.01	18.6	55016.1	500	7	7	23	22
589	Q9H553	ALG2	Alpha-1,3/1,6-mannosyltransferase ALG2	down	0.515352	0.0224293	6.01	11.06	47091.1	416	3	3	7	6
590	P05107	ITB2	Integrin beta-2	down	0.514392	0.00179894	38.52	32.9	84781.1	769	21	21	103	92
591	P43353	AL3B1	Aldehyde dehydrogenase family 3 member B1	down	0.511385	0.0175063	4.2	5.769	51839.2	468	2	2	3	3
592	Q7L5Y9	MAEA	Macrophage erythroblast attacher	down	0.508737	0.0464307	5.74	11.11	45286.9	396	4	4	5	5
593	Q13616	CUL1	Cullin-1	down	0.505912	0.00973831	4.08	4.51	89677.9	776	2	2	2	2
594	P04040	CATA	Catalase	down	0.505867	7.54952e-15	81.76	70.97	59755.8	527	46	46	239	239
595	P08519	APOA	Apolipoprotein(a)	down	0.501955	0.000792516	26.94	34.67	501316	4548	21	22	76	73
596	P02042	HBD	Hemoglobin subunit delta	down	0.501234	6.45611e-05	20.42	95.24	16055.4	147	13	50	889	146
597	P35606	COPB2	Coatomer subunit beta'	down	0.499055	1.35669e-13	67.86	52.21	102486	906	35	35	175	175
598	Q13724	MOGS	Mannosyl-oligosaccharide glucosidase	down	0.497857	0.0123218	17.15	15.17	91916.9	837	9	9	27	27
599	Q13618	CUL3	Cullin-3	down	0.497516	0.00114431	14	10.55	88929.6	768	7	7	13	13
600	O00602	FCN1	Ficolin-1	down	0.496181	0.0243264	8.14	24.23	35078.2	326	5	6	9	8
601	P17987	TCPA	T-complex protein 1 subunit alpha	down	0.495058	2.05982e-05	49.94	57.19	60342.9	556	27	29	179	168
602	P33121	ACSL1	Long-chain-fatty-acid--CoA ligase 1	down	0.490793	4.57434e-12	74.31	53.58	77942.7	698	41	41	320	320
603	O60488	ACSL4	Long-chain-fatty-acid--CoA ligase 4	down	0.490515	0.0359216	6.22	7.595	79187.4	711	3	4	7	4
604	O43809	CPSF5	Cleavage and polyadenylation specificity factor subunit 5	down	0.490002	0.0241817	3.73	10.57	26227.1	227	2	2	4	4
605	Q8WVX9	FACR1	Fatty acyl-CoA reductase 1	down	0.489458	0.0313742	4.94	6.796	59356.3	515	3	3	3	3
606	P29728	OAS2	2'-5'-oligoadenylate synthase 2	down	0.48664	0.0153941	10.89	9.736	82429.9	719	6	6	7	7
607	P26572	MGAT1	Alpha-1,3-mannosyl-glycoprotein 2-beta-N-acetylglucosaminyltransferase	down	0.481684	0.000488232	16.31	21.57	50877.9	445	9	9	23	23
608	O00560	SDCB1	Syntenin-1	down	0.478879	0.0463373	18.98	56.38	32444.1	298	10	10	27	27
609	Q99832	TCPH	T-complex protein 1 subunit eta	down	0.476474	3.50551e-10	60.62	59.48	59366.1	543	31	31	178	178
610	Q93008	USP9X	Probable ubiquitin carboxyl-terminal hydrolase FAF-X	down	0.47621	0.0356365	11.95	4.319	292277	2570	9	9	10	10
611	P61289	PSME3	Proteasome activator complex subunit 3	down	0.475549	0.0147847	9.68	30.71	29505.8	254	7	7	15	15
612	Q13418	ILK	Integrin-linked protein kinase	down	0.471274	7.86244e-05	24.55	29.65	51418.8	452	13	13	73	73
613	Q9Y2Q0	AT8A1	Phospholipid-transporting ATPase IA	down	0.471228	0.0481952	5.12	3.179	131368	1164	3	3	3	3
614	P49257	LMAN1	Protein ERGIC-53	down	0.467557	1.14168e-05	25.98	37.45	57548.7	510	14	14	120	120
615	Q99570	PI3R4	Phosphoinositide 3-kinase regulatory subunit 4	down	0.464637	0.0228726	17.42	8.247	153102	1358	9	9	17	17
616	Q9BS26	ERP44	Endoplasmic reticulum resident protein 44	down	0.462471	4.93724e-05	17.74	27.09	46970.7	406	9	9	44	44
617	P53618	COPB	Coatomer subunit beta	down	0.460644	1.66294e-07	55.38	40.08	107141	953	30	30	123	123
618	Q92542	NICA	Nicastrin	down	0.46024	0.00525961	4.21	3.244	78410.2	709	2	2	18	18
619	P14384	CBPM	Carboxypeptidase M	down	0.458916	0.00171246	17.21	25.51	50513.5	443	9	9	20	20
620	Q00765	REEP5	Receptor expression-enhancing protein 5	down	0.458906	0.0330558	5.86	10.58	21492.9	189	3	3	3	3
621	Q15751	HERC1	Probable E3 ubiquitin-protein ligase HERC1	down	0.457205	0.0353201	3.08	1.131	532223	4861	4	6	8	4
622	Q96CW5	GCP3	Gamma-tubulin complex component 3	down	0.455562	0.000333031	24.02	20.18	103570	907	13	13	24	24
623	P51159	RB27A	Ras-related protein Rab-27A	down	0.452863	0.02106	10.59	26.7	24867.9	221	4	8	51	11
624	Q9H4G4	GAPR1	Golgi-associated plant pathogenesis-related protein 1	down	0.452332	0.0149061	7.09	47.4	17218.3	154	5	5	29	29
625	Q86UX7	URP2	Fermitin family homolog 3	down	0.45221	0.000352074	30.42	29.84	75952.1	667	15	15	47	47
626	P20073	ANXA7	Annexin A7	down	0.452085	0.000462201	19.84	24.59	52738.9	488	10	10	56	56
627	P23258	TBG1	Tubulin gamma-1 chain	down	0.451902	0.00446862	16.02	30.38	51169.5	451	8	8	35	34
628	Q9UBF2	COPG2	Coatomer subunit gamma-2	down	0.449181	0.00439865	13.86	13.32	97621.3	871	7	10	17	11
629	Q9HD45	TM9S3	Transmembrane 9 superfamily member 3	down	0.446825	0.035671	6.82	7.131	67887.7	589	3	3	13	13
630	P26022	PTX3	Pentraxin-related protein PTX3	down	0.445441	0.00306291	10.32	22.05	41975.2	381	6	6	12	12
631	Q9Y4L1	HYOU1	Hypoxia up-regulated protein 1	down	0.445008	0.000845472	18.27	14.21	111334	999	11	11	22	22
632	P32969	RL9	60S ribosomal protein L9	down	0.436955	0.0406288	3.44	15.1	21863.3	192	3	3	5	5
633	Q96FN4	CPNE2	Copine-2	down	0.434752	0.0316523	11.49	17.34	61189.3	548	7	8	26	14
634	P08708	RS17	40S ribosomal protein S17	down	0.43331	0.00327359	5.92	16.3	15550	135	3	3	10	10
635	Q9NW15	ANO10	Anoctamin-10	down	0.432774	0.0064405	5.47	4.697	76328.6	660	3	3	10	10
636	Q93084	AT2A3	Sarcoplasmic/endoplasmic reticulum calcium ATPase 3	down	0.431551	0.0246295	22.01	22.24	113976	1043	11	17	60	31
637	Q13363	CTBP1	C-terminal-binding protein 1	down	0.431154	0.0457182	7.65	9.773	47534.9	440	4	4	7	7
638	O43772	MCAT	Mitochondrial carnitine/acylcarnitine carrier protein	down	0.429324	0.0233544	11.34	25.25	32943.5	301	7	7	10	10
639	P46063	RECQ1	ATP-dependent DNA helicase Q1	down	0.428063	0.00228296	20.1	18.64	73456.8	649	10	10	22	22
640	P30040	ERP29	Endoplasmic reticulum resident protein 29	down	0.423198	0.000538176	9.71	22.61	28993.2	261	5	5	33	33
641	Q9Y5M8	SRPRB	Signal recognition particle receptor subunit beta	down	0.423022	0.00373906	14.56	37.27	29701.9	271	8	8	22	22
642	P49368	TCPG	T-complex protein 1 subunit gamma	down	0.422896	1.74273e-07	55.12	57.8	60533.3	545	31	31	211	211
643	P00915	CAH1	Carbonic anhydrase 1	down	0.421866	0.000324076	24.76	67.82	28870	261	17	17	99	98
644	Q92973	TNPO1	Transportin-1	down	0.414754	0.00193879	13.22	13.36	102354	898	10	10	30	28
645	P11021	BIP	Endoplasmic reticulum chaperone BiP	down	0.413448	2.47453e-11	53.57	49.08	72332.4	654	29	33	250	230
646	O00148	DX39A	ATP-dependent RNA helicase DDX39A	down	0.411687	0.00994144	11.81	17.33	49129.2	427	7	7	15	14
647	Q9BTW9	TBCD	Tubulin-specific chaperone D	down	0.408437	0.00826216	13.92	9.228	132598	1192	7	7	21	21
648	P27338	AOFB	Amine oxidase [flavin-containing] B	down	0.407502	2.18335e-05	28.99	35.38	58762.5	520	16	18	95	74
649	Q9Y230	RUVB2	RuvB-like 2	down	0.404973	7.07821e-08	30.94	38.88	51156.1	463	16	16	77	77
650	Q9Y3Z3	SAMH1	Deoxynucleoside triphosphate triphosphohydrolase SAMHD1	down	0.402685	1.66217e-08	62.86	49.36	72199.9	626	31	31	118	118
651	O75083	WDR1	WD repeat-containing protein 1	down	0.40064	0.000471922	46.44	52.64	66193.1	606	23	23	123	123
652	P00918	CAH2	Carbonic anhydrase 2	down	0.397194	0.000402648	11.69	32.69	29245.9	260	6	6	14	13
653	Q8N0W3	FUK	L-fucose kinase	down	0.396947	0.00757151	8.64	5.72	117622	1084	5	5	10	10
654	O75915	PRAF3	PRA1 family protein 3	down	0.396611	0.0355512	12.91	20.74	21614.5	188	8	8	33	33
655	Q9Y315	DEOC	Deoxyribose-phosphate aldolase	down	0.392503	4.16587e-06	38	70.44	35230.4	318	21	21	98	97
656	Q969H8	MYDGF	Myeloid-derived growth factor	down	0.391004	0.0404427	6.01	20.81	18795.1	173	3	3	15	15
657	O00763	ACACB	Acetyl-CoA carboxylase 2	down	0.389773	1.18331e-06	25.85	12.61	276539	2458	16	22	60	35
658	Q5T447	HECD3	E3 ubiquitin-protein ligase HECTD3	down	0.389736	0.000332221	12.11	9.408	97112	861	7	7	9	9
659	Q02543	RL18A	60S ribosomal protein L18a	down	0.389559	0.000141342	12	34.66	20762.2	176	6	6	19	19
660	Q16822	PCKGM	Phosphoenolpyruvate carboxykinase [GTP], mitochondrial	down	0.388809	0.000921429	27.63	28.44	70698.4	640	14	14	36	36
661	Q15155	NOMO1	Nodal modulator 1	down	0.387996	0.00501441	27.5	18.49	134323	1222	15	15	30	30
662	P43405	KSYK	Tyrosine-protein kinase SYK	down	0.387484	0.0299616	3.5	6.299	72065.8	635	3	3	5	5
663	Q13637	RAB32	Ras-related protein Rab-32	down	0.386766	0.0314712	14.07	40.89	24997.1	225	6	7	25	16
664	P43304	GPDM	Glycerol-3-phosphate dehydrogenase, mitochondrial	down	0.386562	0.00207959	13.49	12.65	80852	727	8	8	15	15
665	P31513	FMO3	Dimethylaniline monooxygenase [N-oxide-forming] 3	down	0.383633	1.79792e-06	23.64	30.08	60033	532	12	12	35	34
666	Q92544	TM9S4	Transmembrane 9 superfamily member 4	down	0.38191	0.000899809	14.8	18.22	74518.1	642	8	8	27	27
667	P12259	FA5	Coagulation factor V	down	0.381325	0.00138407	17.89	5.935	251701	2224	10	13	27	22
668	P50225	ST1A1	Sulfotransferase 1A1	down	0.380421	0.00240589	9.61	31.53	34165.1	295	7	7	24	24
669	P24557	THAS	Thromboxane-A synthase	down	0.38005	0.00683821	17.03	24.39	60517.7	533	9	10	30	28
670	Q15758	AAAT	Neutral amino acid transporter B(0)	down	0.378733	0.0317339	8.07	9.982	56597.6	541	5	5	15	15
671	Q9H0V9	LMA2L	VIP36-like protein	down	0.372776	0.0429913	5.29	9.195	39710.6	348	3	3	3	3
672	Q99442	SEC62	Translocation protein SEC62	down	0.372417	0.0277372	2.52	4.511	45861.5	399	2	2	5	5
673	P13796	PLSL	Plastin-2	down	0.372258	5.23494e-07	45.92	47.05	70287.8	627	20	22	98	85
674	P50995	ANX11	Annexin A11	down	0.36965	1.52292e-06	42.24	41.58	54389.3	505	22	23	133	123
675	Q63HN8	RN213	E3 ubiquitin-protein ligase RNF213	down	0.36817	4.13647e-12	124.11	16.65	591402	5207	67	67	168	167
676	P55056	APOC4	Apolipoprotein C-IV	down	0.368088	0.0295438	6.16	22.05	14552.9	127	3	3	10	10
677	P21964	COMT	Catechol O-methyltransferase	down	0.367415	0.00314746	21.21	46.49	30036.8	271	11	12	27	25
678	O75955	FLOT1	Flotillin-1	down	0.366704	6.06029e-05	37.23	55.04	47355	427	19	19	53	53
679	Q9Y613	FHOD1	FH1/FH2 domain-containing protein 1	down	0.366569	0.0290359	7.9	5.928	126550	1164	5	5	5	5
680	P12268	IMDH2	Inosine-5'-monophosphate dehydrogenase 2	down	0.361083	0.000135887	22.2	27.24	55804.5	514	11	11	42	42
681	P00167	CYB5	Cytochrome b5	down	0.35986	0.000805568	8.13	42.54	15330	134	4	4	41	41
682	P11586	C1TC	C-1-tetrahydrofolate synthase, cytoplasmic	down	0.358052	2.25617e-07	63.61	41.82	101558	935	34	34	117	117
683	P62244	RS15A	40S ribosomal protein S15a	down	0.356728	0.00608742	15.78	59.23	14839.4	130	9	9	46	45
684	P18085	ARF4	ADP-ribosylation factor 4	down	0.35631	0.00117319	14.15	64.44	20510.6	180	8	16	161	91
685	Q96AD5	PLPL2	Patatin-like phospholipase domain-containing protein 2	down	0.354644	0.00295897	6.88	10.12	55315.2	504	4	4	13	12
686	Q8TC12	RDH11	Retinol dehydrogenase 11	down	0.354531	0.0190615	7.55	13.52	35386	318	4	4	11	11
687	P84095	RHOG	Rho-related GTP-binding protein RhoG	down	0.354413	0.000150577	22.04	60.21	21308.3	191	10	11	66	55
688	P02656	APOC3	Apolipoprotein C-III	down	0.352427	0.00538304	16.38	54.55	10852.2	99	12	12	103	103
689	O43149	ZZEF1	Zinc finger ZZ-type and EF-hand domain-containing protein 1	down	0.351946	0.0200017	13.69	5.268	331072	2961	10	12	23	19
690	Q01432	AMPD3	AMP deaminase 3	down	0.348078	0.00746167	7.18	8.605	88811.5	767	6	6	7	7
691	Q6VN20	RBP10	Ran-binding protein 10	down	0.347107	0.0370446	8.28	12.26	67256.2	620	5	6	12	8
692	P60228	EIF3E	Eukaryotic translation initiation factor 3 subunit E	down	0.347043	0.0262407	5.09	7.64	52220.3	445	3	3	7	7
693	O14773	TPP1	Tripeptidyl-peptidase 1	down	0.346156	0.0374024	12.77	16.7	61247.5	563	7	7	38	38
694	P27708	PYR1	CAD protein	down	0.34483	5.99486e-05	75.1	24	242982	2225	37	37	136	136
695	Q9BUF5	TBB6	Tubulin beta-6 chain	down	0.344769	2.20819e-05	29.66	74.44	49856.8	446	17	51	503	110
696	Q8IUR7	ARMC8	Armadillo repeat-containing protein 8	down	0.342495	0.0287869	13.51	12.63	75508.4	673	7	7	11	11
697	Q06210	GFPT1	Glutamine--fructose-6-phosphate aminotransferase [isomerizing] 1	down	0.341294	0.00187827	25.34	28.33	78805.8	699	12	14	32	25
698	O75165	DJC13	DnaJ homolog subfamily C member 13	down	0.340017	3.52654e-06	62.48	20.33	254412	2243	33	33	83	83
699	Q99536	VAT1	Synaptic vesicle membrane protein VAT-1 homolog	down	0.339102	0.00236501	26.7	46.31	41920	393	15	15	62	62
700	Q969V3	NCLN	Nicalin	down	0.339097	0.0187906	12.73	17.94	62973.8	563	7	7	22	22
701	P23284	PPIB	Peptidyl-prolyl cis-trans isomerase B	down	0.33763	1.44535e-06	24.28	50.46	23742.4	216	14	14	72	71
702	O00160	MYO1F	Unconventional myosin-If	down	0.334631	0.0271355	22.62	13.57	124844	1098	9	13	26	13
703	P63244	RACK1	Receptor of activated protein C kinase 1	down	0.334608	4.13726e-07	45.39	78.23	35076.5	317	24	24	200	198
704	Q8NBQ5	DHB11	Estradiol 17-beta-dehydrogenase 11	down	0.331272	0.000623163	11.62	24.67	32935.5	300	7	7	23	23
705	P43307	SSRA	Translocon-associated protein subunit alpha	down	0.330387	0.0365565	6	11.89	32235.1	286	3	3	16	16
706	A1L0T0	ILVBL	Acetolactate synthase-like protein	down	0.329095	0.00935874	10.65	16.93	67867.2	632	6	6	18	18
707	Q9NZN4	EHD2	EH domain-containing protein 2	down	0.328368	2.79145e-05	41.9	46.96	61160.9	543	19	22	86	78
708	Q6DD88	ATLA3	Atlastin-3	down	0.327016	0.000141884	27.13	38.63	60541.5	541	14	14	56	56
709	P17858	PFKAL	ATP-dependent 6-phosphofructokinase, liver type	down	0.322544	4.45773e-06	37.77	46.15	85017.8	780	23	26	161	122
710	P25398	RS12	40S ribosomal protein S12	down	0.321907	0.0193003	6.27	37.88	14514.8	132	4	4	14	14
711	Q14254	FLOT2	Flotillin-2	down	0.321723	0.00126876	34.28	46.5	47063.8	428	18	18	74	72
712	Q07020	RL18	60S ribosomal protein L18	down	0.320958	0.00863213	6.17	19.68	21634.3	188	3	3	33	33
713	P54920	SNAA	Alpha-soluble NSF attachment protein	down	0.320084	0.00335971	27.41	61.36	33232.3	295	14	14	47	47
714	Q14165	MLEC	Malectin	down	0.319218	0.0129328	11.64	23.29	32233.6	292	6	6	25	25
715	P20645	MPRD	Cation-dependent mannose-6-phosphate receptor	down	0.318622	0.0117394	6.07	19.13	30993.1	277	3	3	32	32
716	P16615	AT2A2	Sarcoplasmic/endoplasmic reticulum calcium ATPase 2	down	0.315741	2.10284e-05	51.93	30.52	114756	1042	20	26	84	56
717	Q13510	ASAH1	Acid ceramidase	down	0.314562	0.000196867	14.1	23.29	44659.3	395	7	7	37	37
718	P04843	RPN1	Dolichyl-diphosphooligosaccharide--protein glycosyltransferase subunit 1	down	0.314213	6.34839e-10	47.8	51.07	68568.8	607	25	25	139	138
719	P33991	MCM4	DNA replication licensing factor MCM4	down	0.313788	0.000430102	6.29	7.648	96557	863	4	4	7	7
720	O60645	EXOC3	Exocyst complex component 3	down	0.313127	0.0286884	4.25	3.439	86844.1	756	2	2	4	4
721	P36404	ARL2	ADP-ribosylation factor-like protein 2	down	0.312361	0.00221595	11.13	38.59	20877.8	184	6	6	29	29
722	Q99685	MGLL	Monoglyceride lipase	down	0.312261	0.0269736	4.27	7.921	33261.1	303	2	2	5	5
723	Q12907	LMAN2	Vesicular integral-membrane protein VIP36	down	0.311811	0.000172426	24	48.31	40228.4	356	13	13	65	65
724	Q9Y4I1	MYO5A	Unconventional myosin-Va	down	0.311027	0.0421249	6.11	2.156	215403	1855	3	4	8	3
725	P39656	OST48	Dolichyl-diphosphooligosaccharide--protein glycosyltransferase 48 kDa subunit	down	0.310529	1.1345e-05	20	29.39	50800.3	456	10	11	58	57
726	P05106	ITB3	Integrin beta-3	down	0.307941	1.64182e-06	36.24	31.35	87057	788	19	19	85	81
727	Q8N5K1	CISD2	CDGSH iron-sulfur domain-containing protein 2	down	0.306602	0.0315869	8	32.59	15278	135	4	4	14	14
728	P62249	RS16	40S ribosomal protein S16	down	0.302167	3.31408e-05	14.17	45.89	16445.2	146	8	8	31	31
729	Q14697	GANAB	Neutral alpha-glucosidase AB	down	0.301614	1.71248e-06	57.31	41.95	106873	944	32	32	152	152
730	P51659	DHB4	Peroxisomal multifunctional enzyme type 2	down	0.301604	5.25484e-05	29.03	28.4	79685.7	736	15	15	40	40
731	P04083	ANXA1	Annexin A1	down	0.299907	4.70731e-08	73.28	73.12	38713.9	346	38	39	327	325
732	P07437	TBB5	Tubulin beta chain	down	0.297809	0.00397954	144.53	87.16	49670.5	444	11	84	1126	210
733	P18124	RL7	60S ribosomal protein L7	down	0.294872	1.15423e-05	26.57	41.13	29225.6	248	13	13	82	82
734	P48449	ERG7	Lanosterol synthase	down	0.294056	0.00221495	22.44	19.26	83308.1	732	11	11	24	24
735	P10153	RNAS2	Non-secretory ribonuclease	down	0.293627	0.0406312	4	27.33	18354.1	161	2	3	6	5
736	Q9Y2X3	NOP58	Nucleolar protein 58	down	0.291935	0.0179177	6.01	7.75	59577.7	529	3	3	5	5
737	P04844	RPN2	Dolichyl-diphosphooligosaccharide--protein glycosyltransferase subunit 2	down	0.291444	2.55718e-05	26.07	35.5	69283.3	631	14	14	72	72
738	Q9H3N1	TMX1	Thioredoxin-related transmembrane protein 1	down	0.29118	0.0103137	9.67	19.64	31790.9	280	5	5	11	11
739	Q99653	CHP1	Calcineurin B homologous protein 1	down	0.290974	0.0424366	8.42	32.82	22456	195	6	6	10	10
740	P10620	MGST1	Microsomal glutathione S-transferase 1	down	0.287755	0.0319152	12.03	45.81	17598.5	155	6	6	25	25
741	Q15084	PDIA6	Protein disulfide-isomerase A6	down	0.287397	0.00142149	24.86	36.36	48120.9	440	14	14	61	61
742	Q9NTJ5	SAC1	Phosphatidylinositide phosphatase SAC1	down	0.285589	0.00105533	19.51	19.93	66966.4	587	10	10	43	43
743	O75131	CPNE3	Copine-3	down	0.285548	6.69792e-05	20.11	20.3	60130.2	537	9	10	59	49
744	Q6NUM9	RETST	All-trans-retinol 13,14-reductase	down	0.27942	0.0182744	15.42	17.38	66818.9	610	9	9	24	23
745	P21397	AOFA	Amine oxidase [flavin-containing] A	down	0.275131	0.00076971	36.21	37.57	59681.3	527	17	19	100	79
746	P16157	ANK1	Ankyrin-1	down	0.27052	1.01866e-06	50.05	23.44	206263	1881	31	31	87	87
747	Q12797	ASPH	Aspartyl/asparaginyl beta-hydroxylase	down	0.267794	1.90878e-05	39.8	29.16	85862.1	758	21	22	77	72
748	Q03518	TAP1	Antigen peptide transporter 1	down	0.267062	0.00280499	11.15	11.88	87216.9	808	6	6	10	10
749	P08195	4F2	4F2 cell-surface antigen heavy chain	down	0.266983	2.47645e-05	24.24	25.4	67993.3	630	13	13	57	57
750	P46977	STT3A	Dolichyl-diphosphooligosaccharide--protein glycosyltransferase subunit STT3A	down	0.265288	0.00868585	15.01	9.078	80528.8	705	7	8	30	29
751	Q8N0U8	VKORL	Vitamin K epoxide reductase complex subunit 1-like protein 1	down	0.264133	0.0452347	2.12	5.682	19835.4	176	1	1	3	3
752	Q8N766	EMC1	ER membrane protein complex subunit 1	down	0.263888	0.00694235	13.79	11.58	111758	993	8	8	14	14
753	P21757	MSRE	Macrophage scavenger receptor types I and II	down	0.263655	0.0305309	2.09	2.439	49761.8	451	1	1	2	2
754	P13807	GYS1	Glycogen [starch] synthase, muscle	down	0.263642	0.00135678	23.09	22.66	83784.8	737	15	15	41	31
755	P51572	BAP31	B-cell receptor-associated protein 31	down	0.26194	0.000203977	15.86	28.86	27991.4	246	8	8	34	34
756	P51648	AL3A2	Fatty aldehyde dehydrogenase	down	0.26076	0.00156925	19.8	23.51	54847.4	485	10	10	47	47
757	Q9NQC3	RTN4	Reticulon-4	down	0.254808	0.00746703	18.24	8.977	129930	1192	10	10	38	38
758	Q99523	SORT	Sortilin	down	0.250249	0.000101449	8.36	6.137	92066.9	831	4	4	11	11
759	P16452	EPB42	Erythrocyte membrane protein band 4.2	down	0.248343	7.03195e-05	24.66	22.72	77008.5	691	12	12	24	24
760	P78527	PRKDC	DNA-dependent protein kinase catalytic subunit	down	0.246703	0	180.86	30.16	469084	4128	110	110	436	432
761	P06737	PYGL	Glycogen phosphorylase, liver form	down	0.246617	1.77636e-15	86.41	55.25	97147.8	847	37	46	238	191
762	P68371	TBB4B	Tubulin beta-4B chain	down	0.245563	0.00711776	10.29	87.42	49830.7	445	9	81	1006	115
763	Q9Y624	JAM1	Junctional adhesion molecule A	down	0.24426	0.011944	10.86	29.77	32582.8	299	6	6	15	15
764	P23141	EST1	Liver carboxylesterase 1	down	0.240351	5.70388e-12	37.24	37.39	62520.6	567	19	19	77	77
765	P62330	ARF6	ADP-ribosylation factor 6	down	0.237339	0.0183858	10.68	38.86	20082	175	6	6	28	28
766	Q92974	ARHG2	Rho guanine nucleotide exchange factor 2	down	0.237068	0.0130801	6.91	6.795	111541	986	5	5	12	12
767	P61009	SPCS3	Signal peptidase complex subunit 3	down	0.234302	0.00648351	5.45	17.78	20313.2	180	3	3	15	15
768	P33993	MCM7	DNA replication licensing factor MCM7	down	0.231249	0.00661992	18.54	17.11	81307.2	719	10	10	25	25
769	O75531	BAF	Barrier-to-autointegration factor	down	0.229318	0.0282234	6.7	56.18	10058.5	89	5	5	26	26
770	Q9UGP8	SEC63	Translocation protein SEC63 homolog	down	0.228771	0.00704605	9.03	8.289	87996.3	760	5	5	9	9
771	O00159	MYO1C	Unconventional myosin-Ic	down	0.22323	2.55129e-13	85.43	42.24	121681	1063	45	49	258	224
772	P61626	LYSC	Lysozyme C	down	0.220564	0.0129299	9.43	39.19	16536.9	148	6	6	26	26
773	P18077	RL35A	60S ribosomal protein L35a	down	0.21816	0.000711805	4.62	16.36	12537.6	110	3	3	11	11
774	Q92608	DOCK2	Dedicator of cytokinesis protein 2	down	0.216547	9.57596e-08	48.58	17.98	211947	1830	27	29	71	65
775	O60762	DPM1	Dolichol-phosphate mannosyltransferase subunit 1	down	0.214461	0.00397373	12.44	25.77	29634	260	8	8	16	15
776	P27105	STOM	Erythrocyte band 7 integral membrane protein	down	0.21182	0.00121545	28.95	60.76	31730.4	288	18	18	215	215
777	Q8TCJ2	STT3B	Dolichyl-diphosphooligosaccharide--protein glycosyltransferase subunit STT3B	down	0.210862	4.93332e-05	13.1	8.475	93673.5	826	7	8	24	23
778	Q9BY44	EIF2A	Eukaryotic translation initiation factor 2A	down	0.207225	0.0154711	4.11	4.274	64989.7	585	2	2	2	2
779	P02794	FRIH	Ferritin heavy chain	down	0.20569	6.50957e-07	42.92	77.05	21225.5	183	26	26	321	321
780	Q9H4B7	TBB1	Tubulin beta-1 chain	down	0.20459	0.00406316	10.11	43.46	50326.6	451	8	19	158	26
781	Q9Y394	DHRS7	Dehydrogenase/reductase SDR family member 7	down	0.204575	0.00252122	12.46	20.06	38298.4	339	6	6	33	33
782	Q14739	LBR	Lamin-B receptor	down	0.203488	0.00652967	3.58	4.228	70702.5	615	2	2	3	3
783	Q9H8H3	MET7A	Methyltransferase-like protein 7A	down	0.20137	0.00478224	8	24.59	28318.9	244	5	5	53	49
784	O94905	ERLN2	Erlin-2	down	0.199975	0.00269908	17.32	29.2	37839.2	339	5	8	49	25
785	Q9BRQ8	AIFM2	Apoptosis-inducing factor 2	down	0.199016	0.0220952	6.4	10.72	40526.4	373	3	3	5	5
786	P62851	RS25	40S ribosomal protein S25	down	0.197669	0.00869664	6	22.4	13742	125	3	3	14	14
787	P04839	CY24B	Cytochrome b-245 heavy chain	down	0.195495	0.0014642	13.6	12.63	65335.4	570	8	8	21	21
788	P12004	PCNA	Proliferating cell nuclear antigen	down	0.194939	0.0328709	8.09	25.67	28768.5	261	5	5	15	15
789	Q9UHG3	PCYOX	Prenylcysteine oxidase 1	down	0.19435	2.06772e-10	33.87	42.57	56639.7	505	18	18	139	138
790	Q53GQ0	DHB12	Very-long-chain 3-oxoacyl-CoA reductase	down	0.19415	0.00280252	9.9	22.12	34323.9	312	6	6	26	26
791	Q9H7D7	WDR26	WD repeat-containing protein 26	down	0.193976	0.00845827	13.83	16.19	72123.4	661	8	8	17	17
792	O75477	ERLN1	Erlin-1	down	0.187163	0.00211573	8.6	28.03	38925.5	346	5	8	39	16
793	O15120	PLCB	1-acyl-sn-glycerol-3-phosphate acyltransferase beta	down	0.185071	0.0173079	2.15	7.194	30914.1	278	2	2	4	4
794	Q8TCT9	HM13	Minor histocompatibility antigen H13	down	0.181972	0.00417189	4.01	9.019	41487.9	377	2	2	13	13
795	P02730	B3AT	Band 3 anion transport protein	down	0.181807	2.87095e-09	67.9	34.03	101791	911	38	38	155	155
796	Q9NRF8	PYRG2	CTP synthase 2	down	0.180208	0.0338634	5.52	7.167	65677	586	3	4	6	5
797	P17213	BPI	Bactericidal permeability-increasing protein	down	0.17995	0.00297568	20.55	31.62	53899.3	487	12	12	49	44
798	P16050	LOX15	Arachidonate 15-lipoxygenase	down	0.178674	0.00477096	12.3	10.27	74803.8	662	6	6	19	18
799	P16671	CD36	Platelet glycoprotein 4	down	0.176829	2.75601e-05	31.98	32.63	53052.9	472	19	19	205	205
800	P11166	GTR1	Solute carrier family 2, facilitated glucose transporter member 1	down	0.172178	0.00490683	10.82	13.21	54083.3	492	6	7	30	29
801	P13727	PRG2	Bone marrow proteoglycan	down	0.170741	0.000412124	16.12	26.13	25205.3	222	8	8	44	44
802	Q8WTS1	ABHD5	1-acylglycerol-3-phosphate O-acyltransferase ABHD5	down	0.163964	0.00208369	11.66	26.93	39095.3	349	7	7	17	17
803	P67812	SC11A	Signal peptidase complex catalytic subunit SEC11A	down	0.162314	0.00208315	7.76	19.55	20625.2	179	4	4	15	15
804	P00387	NB5R3	NADH-cytochrome b5 reductase 3	down	0.158936	9.79949e-05	31.01	62.79	34234.5	301	19	19	131	130
805	P07099	HYEP	Epoxide hydrolase 1	down	0.15766	2.36255e-13	58.31	58.9	52948.5	455	32	32	180	180
806	O00743	PPP6	Serine/threonine-protein phosphatase 6 catalytic subunit	down	0.156053	0.0216009	7.29	17.38	35143.9	305	4	4	15	15
807	P61313	RL15	60S ribosomal protein L15	down	0.15517	0.0101034	6.02	14.71	24145.9	204	3	3	29	29
808	Q99541	PLIN2	Perilipin-2	down	0.154919	0.000373197	27.13	50.57	48075.1	437	14	14	53	53
809	O15173	PGRC2	Membrane-associated progesterone receptor component 2	down	0.153324	0.0019854	12	25.56	23818.2	223	6	6	37	37
810	Q14566	MCM6	DNA replication licensing factor MCM6	down	0.152744	0.00398814	8.95	6.821	92888.4	821	5	5	8	8
811	Q8NBX0	SCPDL	Saccharopine dehydrogenase-like oxidoreductase	down	0.147915	5.88192e-05	14.58	19.81	47151	429	8	8	33	33
812	O00264	PGRC1	Membrane-associated progesterone receptor component 1	down	0.14744	0.00433684	12.04	30.26	21670.9	195	6	7	27	26
813	P09496	CLCA	Clathrin light chain A	down	0.144929	0.0236553	5.03	15.73	27076.5	248	4	4	18	18
814	P62805	H4	Histone H4	down	0.139616	1.98571e-08	36.64	62.14	11367.3	103	21	21	312	311
815	O95197	RTN3	Reticulon-3	down	0.13548	0.0229258	10.05	5.039	112610	1032	5	5	11	11
816	P09917	LOX5	Arachidonate 5-lipoxygenase	down	0.131639	0.00350738	15.15	13.8	77982.6	674	8	8	15	15
817	P0DJI8	SAA1	Serum amyloid A-1 protein	down	0.130824	0.00862897	14.11	51.64	13531.9	122	4	7	49	39
818	Q05469	LIPS	Hormone-sensitive lipase	down	0.12773	2.68399e-07	67.4	40.8	116597	1076	35	36	155	153
819	P27824	CALX	Calnexin	down	0.126963	5.24727e-08	32.06	26.52	67567.7	592	17	17	101	101
820	P00325	ADH1B	Alcohol dehydrogenase 1B	down	0.112384	7.78719e-05	54.71	69.33	39854.2	375	14	30	177	74
821	P80188	NGAL	Neutrophil gelatinase-associated lipocalin	down	0.112211	0.00979842	4.14	14.14	22587.9	198	2	2	5	5
822	Q9HDC9	APMAP	Adipocyte plasma membrane-associated protein	down	0.112031	4.97582e-09	36.42	53.13	46479.9	416	20	20	130	127
823	Q9BRX8	F213A	Redox-regulatory protein FAM213A	down	0.105567	1.92265e-05	20.21	37.12	25763.9	229	11	11	75	75
824	Q6PIU2	NCEH1	Neutral cholesterol ester hydrolase 1	down	0.10237	0.000181939	10.09	14.46	45807.4	408	5	5	17	17
825	P00450	CERU	Ceruloplasmin	down	0.100298	5.42166e-12	124.57	58.59	122204	1065	75	75	561	561
826	P68366	TBA4A	Tubulin alpha-4A chain	down	0.0808953	0.00634756	8.7	72.99	49924	448	6	69	651	18
827	Q9HD89	RETN	Resistin	down	0.0799669	0.00679023	8.04	52.78	11419.2	108	5	5	23	23
828	P28676	GRAN	Grancalcin	down	0.0774963	0.00371125	11.3	30.41	24009.8	217	6	6	22	22
829	P02786	TFR1	Transferrin receptor protein 1	down	0.0762058	2.06501e-14	52.57	39.87	84870.7	760	27	27	138	137
830	Q6UX06	OLFM4	Olfactomedin-4	down	0.0761596	8.58571e-05	14.88	17.45	57279.4	510	9	9	41	41
831	P08514	ITA2B	Integrin alpha-IIb	down	0.0753927	3.18456e-12	48.85	30.41	113376	1039	25	25	93	93
832	P12429	ANXA3	Annexin A3	down	0.0704333	2.62117e-06	30.71	49.23	36374.8	323	17	17	99	95
833	P11678	PERE	Eosinophil peroxidase	down	0.0694809	1.09097e-08	46.57	41.68	81039.5	715	30	40	204	166
834	P15153	RAC2	Ras-related C3 botulinum toxin substrate 2	down	0.0675126	0.00242816	19.1	46.88	21428.6	192	4	12	62	25
835	P02788	TRFL	Lactotransferrin	down	0.0675058	4.44089e-16	61.41	55.63	78181.2	710	34	37	192	181
836	P06702	S10A9	Protein S100-A9	down	0.0543544	0.000341115	14.35	56.14	13242	114	8	8	64	64
837	P08311	CATG	Cathepsin G	down	0.0473122	0.000772347	24.82	41.96	28837	255	14	14	114	113
838	P05109	S10A8	Protein S100-A8	down	0.0446794	0.000128461	14	53.76	10834.4	93	7	7	47	47
839	P59666	DEF3	Neutrophil defensin 3	down	0.038487	0.00145716	18.81	51.06	10244.8	94	14	14	77	77
840	P20160	CAP7	Azurocidin	down	0.0379552	0.00886326	28.72	43.82	26885.4	251	16	17	124	122
841	P05164	PERM	Myeloperoxidase	down	0.0296639	4.70735e-14	144.24	64.83	83867.7	745	72	82	619	579
842	P24158	PRTN3	Myeloblastin	down	0.0179121	0.0108189	8	20.7	27806.8	256	4	4	23	23
